# Supplementary material for: Microarray transcriptional profiling of Arctic Mesorhizobium strain N33 at low temperature provides insights into cold adaption strategies
Source: BMC Genomics. 2015 May 15;16(1):383. doi: 10.1186/s12864-015-1611-4 (PMC4432818; doi:10.1186/s12864-015-1611-4)
Supplement: Supplementary file 2 — Expression values (log2 ratios) of 424 clones that were clustered using self-organization maps (SOM) with a statistical p value <0.005. [file 12864_2015_1611_MOESM2_ESM.xlsx]

## Sheet: File 2
Additional file 2: Expression values (log2 ratios) of 424 clones that were clustered using self-organization maps (SOM) with a statistical p value <0.005.
MrN33 ANOVA (P<0.005) SOM cluster of 136 clones
	GT4	T1	T2	T3	T4	T5	GT10
Genomic clone	4C/RT	2min/RT	4min/RT	8min/RT	60min/RT	240min/RT	ST10C/RT
MrN33_01a03	0.094	0.171	0.217	0.266	-0.041	-0.154	-0.057
MrN33_01g10	-0.865	0.214	0.279	0.166	0.109	-0.731	-1.084
MrN33_02d07	-0.344	0.091	0.059	0.293	-0.183	-0.182	-0.109
MrN33_02e05	-1.218	-0.125	-0.466	-0.393	0.184	-0.714	-1.151
MrN33_02f07	-0.065	0.128	0.169	0.166	0.248	0.095	-0.197
MrN33_02g04	-0.423	0.336	0.503	0.439	0.192	-0.078	-0.252
MrN33_02g11	-0.348	0.066	0.203	0.129	-0.122	-0.149	-0.314
MrN33_03g04	-0.161	0.096	0.06	0.141	-0.068	0.089	-0.117
MrN33_03h03	0.061	0.1	0.115	0.012	-0.011	-0.165	-0.313
MrN33_04b02	-0.023	0.098	0.147	0.239	0.17	0.162	-0.178
MrN33_04d02	-0.543	0.252	0.316	0.271	0.201	-0.286	-0.486
MrN33_04d03	-0.325	0.047	0.067	0.01	-0.004	-0.415	-0.418
MrN33_04e05	-0.254	0.105	0.02	0.042	0.036	-0.046	-0.333
MrN33_05h12	-0.073	0.389	0.312	0.477	-0.07	-0.139	-0.379
MrN33_06e08	-0.585	0.253	0.42	0.31	0.075	-0.348	-0.565
MrN33_06f05	-0.094	0.163	0.246	0.301	0.081	-0.03	-0.093
MrN33_07a08	-0.577	0.219	0.513	0.596	0.114	-0.141	-0.427
MrN33_07c03	-0.265	0.132	0.015	0.184	-0.133	-0.003	-0.346
MrN33_07d02	-0.741	0.163	0.065	0.163	0.025	0.081	-0.864
MrN33_07e05	-0.173	0.175	0.041	0.157	0.031	-0.188	-0.145
MrN33_08a08	-0.254	0.074	-0.057	0.289	-0.037	0.124	-0.269
MrN33_08c07	-0.033	0.158	0.146	0.249	0.061	-0.174	-0.019
MrN33_08e07	-0.253	0.133	0.052	0.105	-0.202	0.089	-0.194
MrN33_08e09	-0.36	0.203	0.175	0.073	0.076	-0.145	-0.452
MrN33_08g08	0.165	0.14	0.291	0.254	0.029	-0.199	-0.063
MrN33_08h07	-0.183	0.133	0.421	0.324	0.285	0.294	-0.172
MrN33_09f09	-0.285	0.102	0.093	0.135	0.119	-0.258	-0.496
MrN33_09h09	-0.336	0.127	0.158	0.073	0.283	-0.144	-0.393
MrN33_10d06	-0.209	0.353	0.287	0.296	-0.169	-0.675	-0.648
MrN33_10e10	-0.197	0.116	0.268	0.107	-0.033	-0.475	-0.139
MrN33_11f10	-0.168	-0.028	0.143	0.034	0.198	0.011	-0.246
MrN33_12a01	-0.455	0.214	-0.156	0.234	-0.131	-0.76	-0.74
MrN33_12a04	-0.049	0.105	0.19	0.067	-0.111	0.124	0.044
MrN33_12g12	-0.902	-0.148	-0.357	-0.201	0.229	-0.548	-0.934
MrN33_13b01	-0.307	0.22	0.534	0.357	-0.183	0.217	-0.276
MrN33_13d05	-0.093	0.467	0.668	0.563	0.449	-0.216	-0.395
MrN33_13f03	-0.09	0.131	0.288	0.347	-0.062	-0.129	-0.104
MrN33_13f04	0.122	0.282	0.067	0.296	0.101	-0.1	-0.305
MrN33_13h06	-0.364	0.039	0.019	-0.005	0.236	-0.072	-0.326
MrN33_14g07	-0.528	0.245	0.538	0.491	-0.012	-0.413	-0.184
MrN33_14h07	-0.376	0.277	0.399	0.419	0.365	0.158	-0.201
MrN33_14h10	-0.049	0.266	0.315	0.431	0.187	0.258	-0.154
MrN33_15b03	0.122	-0.009	0.338	0.369	0.338	0.06	-0.294
MrN33_15g02	-0.523	0.136	0.251	0.338	0.032	-0.418	-0.378
MrN33_16b06	-0.467	-0.123	-0.24	-0.033	0.186	-0.166	-0.378
MrN33_16b09	-0.714	-0.186	-0.164	-0.115	0.198	-0.369	-0.494
MrN33_16d03	-0.206	0.613	0.412	-0.056	0.67	-0.468	-0.289
MrN33_17b07	-0.126	0.117	0.259	0.305	0.038	-0.093	-0.112
MrN33_17g07	-0.707	0.038	0.058	-0.099	-0.352	-0.009	-0.625
MrN33_17h10	-0.093	0.142	0.315	0.341	0.179	-0.097	-0.373
MrN33_18a10	-0.258	0.068	0.117	0.24	-0.145	-0.257	-0.356
MrN33_18b09	-0.988	0.177	0.161	0.325	-0.014	-0.361	-0.987
MrN33_18c04	-0.476	0.219	0.102	0.223	0.107	-0.219	-0.405
MrN33_18d02	-0.187	0.098	0.206	0.132	-0.048	0.188	-0.152
MrN33_19b11	-0.298	0.105	0.186	0.239	0.324	-0.139	-0.384
MrN33_19d03	-0.526	0.029	0.015	0.243	-0.026	0.008	-0.362
MrN33_20e07	-0.685	0.112	0.017	0.258	0.158	-0.442	-0.571
MrN33_20g08	-0.293	-0.039	-0.03	-0.166	0.185	-0.097	-0.129
MrN33_20h05	-0.392	0.171	0.74	0.707	0.247	-0.245	-0.209
MrN33_21a05	-0.523	0.107	0.3	0.319	-0.304	-0.549	-0.184
MrN33_22d07	0.048	0.823	0.711	0.841	0.192	-0.955	1.138
MrN33_22e01	-0.578	-0.037	-0.092	-0.061	0.252	-0.412	-0.367
MrN33_22g08	-0.419	0.126	0.043	0.05	-0.187	-0.139	-0.437
MrN33_23b02	-0.662	0.225	0.298	0.401	0.027	-0.395	-0.486
MrN33_23e12	-0.592	0.468	0.172	0.33	0.202	-0.857	-0.386
MrN33_23g12	-0.639	-0.124	-0.351	0.081	0.169	-0.277	-0.686
MrN33_24c03	0.038	0.099	-0.022	0.131	0.088	-0.262	-0.002
MrN33_24c05	-0.138	0.181	0.188	0.258	-0.025	0.171	-0.244
MrN33_24f03	-0.275	0.114	0.277	0.296	0.441	-0.117	-0.231
MrN33_25b12	-0.912	0.035	-0.114	0.255	-0.108	-0.114	-0.83
MrN33_25e06	-0.231	0.615	0.491	0.421	0.114	-0.329	-0.526
MrN33_25g06	-0.255	0.038	0.046	0.061	0.081	-0.124	-0.23
MrN33_25h04	-0.359	-0.068	0.058	0.199	0.03	0.132	-0.189
MrN33_25h05	-0.319	-0.41	0.073	0.105	-0.37	-0.254	-0.997
MrN33_26c08	-0.525	0.009	0.172	-0.064	0.304	-0.23	-0.381
MrN33_27a11	-0.394	0.175	0.045	0.237	0.329	-0.147	-0.501
MrN33_28c06	-0.171	0.241	0.207	0.411	0.222	0.122	-0.159
MrN33_29a11	-0.431	0.149	0.027	0.095	0.098	0.071	-0.23
MrN33_29f06	-0.276	0.384	0.209	0.379	0.538	-0.272	-0.154
MrN33_29g06	-0.464	0.236	0.416	0.631	0.878	0.156	-0.493
MrN33_30b11	-0.744	0.032	-0.156	-0.004	0.56	-0.228	-0.927
MrN33_30c06	-0.388	-0.055	-0.056	-0.085	-0.032	-0.224	-0.199
MrN33_30c10	-0.95	0.128	0.18	0.328	-0.125	-0.124	-0.849
MrN33_30d03	-0.476	-0.106	-0.008	0.066	0.026	-0.333	-0.137
MrN33_30d06	-0.959	-0.048	0.033	0.276	0.128	-0.66	-0.578
MrN33_30e02	-0.893	0.08	0.152	0.032	0.156	-0.675	-0.528
MrN33_30e04	-0.603	-0.006	0.16	0.169	0.077	-0.557	-0.444
MrN33_30f10	-0.768	-0.076	0.053	0.256	0.152	-0.686	-0.495
MrN33_30g09	-0.825	0.027	0.159	0.132	0.19	-0.43	-0.507
MrN33_30h05	-0.418	-0.044	0.176	0.355	0.167	-0.357	-0.214
MrN33_30h07	-0.529	-0.03	0.007	-0.049	0.06	0.023	-0.302
MrN33_31g12	-0.91	-0.088	-0.291	-0.063	0.331	-0.35	-0.942
MrN33_32c11	-0.453	0.219	-0.036	0.317	0.265	0.15	-0.326
MrN33_32c12	-0.728	-0.066	-0.041	0.009	0.105	-0.025	-0.259
MrN33_32e02	-0.252	0.302	0.205	0.275	-0.156	-0.212	-0.107
MrN33_32f02	-0.492	0.158	0.343	0.394	0.177	0.055	-0.705
MrN33_32f03	-0.55	0.288	0.629	0.522	0.208	-0.029	-0.806
MrN33_32h02	-0.654	-0.093	0.126	0.146	-0.098	-0.056	-0.731
MrN33_33b04	-0.549	0.261	0.293	0.336	0.062	-0.108	-0.329
MrN33_33b11	-0.388	0.137	-0.101	0.154	0.096	-0.12	-0.329
MrN33_33d04	-0.6	-0.042	-0.005	0.044	0.042	-0.232	-0.521
MrN33_33d05	-0.41	0.169	0.038	0.128	0.135	-0.012	-0.424
MrN33_34g08	-0.234	0.056	0.137	-0.14	0.18	-0.751	-0.161
MrN33_34g11	-0.446	0.15	0.043	0.106	0.059	-0.232	-0.549
MrN33_38e09	-0.075	0.26	0.474	0.461	0.208	-0.105	-0.18
MrN33_39d12	-0.769	0.135	-0.16	0.018	0.225	-0.914	-0.479
MrN33_39f06	-0.219	0.088	0.224	0.476	0.351	0.401	-0.635
MrN33_39h02	-0.452	0.084	0.093	0.139	0.161	-0.488	-0.662
MrN33_40b02	-0.459	0.233	0.149	0.048	0.186	-0.563	-0.207
MrN33_40c12	-0.187	0.062	0.065	0.155	0.265	0.096	-0.302
MrN33_41h12	-0.585	0.102	0.081	-0.103	-0.318	-0.335	0.278
MrN33_43a07	-0.768	-0.126	0.282	0.456	-0.224	0.002	-0.967
MrN33_44a05	-0.641	0.49	0.502	0.427	0.437	-0.381	-0.41
MrN33_44a06	-0.641	0.353	1.022	0.851	0.375	-0.2	-0.552
MrN33_44c02	-0.349	0.218	0.305	0.282	0.117	0.288	-0.361
MrN33_44g12	-0.701	0.013	-0.446	-0.028	0.449	-0.114	-0.767
MrN33_45c04	-0.002	0.347	0.068	0.197	0.204	-0.206	-0.307
MrN33_46b01	-1.097	0.262	0.185	0.216	0.115	-0.556	-0.647
MrN33_46b02	-0.856	0.449	0.257	0.225	0.298	-0.443	-0.583
MrN33_46c08	-0.018	0.074	0.008	0.153	0.085	0.056	-0.409
MrN33_46h01	-0.826	0.244	0.389	0.481	-0.244	0.096	-0.891
MrN33_48b12	-0.452	0.467	0.775	0.832	-0.235	-0.78	-0.437
MrN33_49c08	-0.162	0.455	0.516	0.603	0.496	-0.476	0.137
MrN33_51e10	-0.412	0.477	0.344	0.046	0.087	0.033	-0.514
MrN33_51g03	-1.206	-0.051	-0.209	0.056	0.229	-0.163	-1.271
MrN33_53b04	-0.674	0.229	0.746	0.765	0.178	-0.341	-0.485
MrN33_53c04	0.011	0.495	0.865	0.718	0.466	-0.5	0.198
MrN33_53g08	0.255	0.624	0.707	0.781	0.498	-0.083	-0.131
MrN33_55f05	-0.598	0.161	0.355	0.179	-0.234	-0.394	-0.852
MrN33_59b07	-0.344	0.301	0.555	0.603	0.229	0.004	-0.147
MrN33_59f02	-0.234	0.129	0.257	0.135	0.278	0.038	-0.009
MrN33_60f07	-0.274	0.203	0.734	1.001	0.665	0.338	-0.461
MrN33_02d08	-0.26	-0.055	0.411	0.377	-0.127	0.138	-0.312
MrN33_03d09	-1.181	-0.264	-0.538	-0.396	0.181	-0.924	-1.204
MrN33_04b09	-0.351	0.128	0.034	0.177	0.189	-0.217	-0.288
MrN33_37a06	-0.241	0.018	0.011	0.042	0.026	-0.079	-0.298
MrN33 ANOVA (P<0.005) SOM cluster of 122 clones
	GT4	T1	T2	T3	T4	T5	GT10
Genomic clone	4C/RT	2min/RT	4min/RT	8min/RT	60min/RT	240min/RT	ST10C/RT
MrN33_01c09	0.336	-0.256	-0.308	-0.281	-0.247	0.245	0.271
MrN33_01g08	0.269	-0.087	-0.208	-0.159	-0.033	-0.093	0.361
MrN33_02a09	0.214	-0.103	-0.155	-0.144	-0.089	-0.017	0.453
MrN33_02a10	0.282	-0.101	-0.153	-0.157	-0.048	-0.064	0.508
MrN33_02a12	0.001	-0.051	-0.114	-0.319	0.039	0.023	0.098
MrN33_02c08	1.08	0.102	0.026	0.027	-0.003	0.02	0.068
MrN33_02g10	0.585	0.281	0.517	0.34	0.017	-0.361	1.006
MrN33_03a11	0.145	-0.277	-0.113	-0.175	-0.007	0.059	0.277
MrN33_03c03	0.186	-0.092	-0.199	-0.173	-0.089	0.056	0.316
MrN33_03d02	0.228	-0.211	-0.222	-0.204	-0.05	0.017	0.321
MrN33_03d03	0.412	-0.073	-0.209	0.017	-0.032	-0.012	0.534
MrN33_04c07	0.621	0.135	-0.059	0.139	0.041	0.266	0.307
MrN33_04g07	0.868	0.031	-0.177	-0.03	-0.167	0.374	0.109
MrN33_05a10	0.146	0.047	0.046	-0.157	-0.029	-0.005	0.358
MrN33_05c08	0.008	-0.116	-0.146	-0.277	-0.273	0.132	0.046
MrN33_05g04	0.189	-0.011	-0.202	-0.042	-0.023	-0.138	0.199
MrN33_05g05	0.001	-0.061	-0.218	-0.035	-0.213	-0.248	0.205
MrN33_06a11	0.537	-0.053	0.201	0.046	-0.159	-0.218	0.494
MrN33_06d09	0.438	0.072	-0.115	-0.167	-0.158	-0.366	0.185
MrN33_06f06	0.232	-0.185	-0.349	-0.268	-0.204	-0.023	0.329
MrN33_07f03	-0.014	-0.287	-0.26	-0.257	-0.122	-0.117	0.319
MrN33_08g04	0.415	-0.055	-0.315	-0.317	-0.092	0.034	0.262
MrN33_09d08	0.282	-0.144	0.132	-0.03	-0.114	-0.075	0.394
MrN33_10b05	0.701	0.035	-0.16	-0.138	-0.007	-0.043	0.536
MrN33_11b02	0.695	0.058	0.138	0.359	-0.025	0.248	0.449
MrN33_12a02	0.741	0.016	0.168	0.11	-0.321	-0.054	0.857
MrN33_12b11	0.446	0.12	0.181	-0.038	-0.115	-0.182	0.471
MrN33_12e11	0.535	0.056	-0.224	-0.109	-0.044	0.175	0.242
MrN33_13d02	0.27	-0.007	-0.388	-0.261	-0.375	-0.568	0.678
MrN33_13e04	0.242	0.093	-0.153	-0.161	-0.222	-0.139	0.38
MrN33_13f05	0.642	-0.077	-0.043	0.092	-0.066	0.177	0.493
MrN33_14d07	0.6	0.089	-0.075	-0.069	-0.069	-0.097	0.647
MrN33_14h09	0.577	0.03	0.091	0.144	-0.093	0.145	0.043
MrN33_15d03	0.448	0.041	0.015	-0.051	-0.013	-0.071	0.521
MrN33_15f03	0.151	-0.065	0.038	0.303	-0.078	-0.074	-0.04
MrN33_15g09	0.031	-0.266	-0.353	-0.278	-0.234	0.055	0.266
MrN33_16b02	0.356	-0.007	-0.006	-0.044	-0.02	-0.138	0.337
MrN33_16e05	0.348	-0.117	-0.044	0.11	-0.244	-0.029	0.564
MrN33_16g02	0.271	-0.173	-0.324	-0.321	-0.276	-0.154	0.239
MrN33_16g09	0.508	-0.021	-0.267	-0.244	-0.065	0.007	0.426
MrN33_16h02	0.445	-0.034	-0.021	-0.183	0.038	-0.297	-0.069
MrN33_17e10	0.835	0.039	0.022	0.024	0.056	0.279	0.695
MrN33_17g08	0.727	-0.043	-0.227	-0.129	-0.006	-0.378	0.444
MrN33_18b05	0.61	0.06	-0.069	0.231	0.035	0.492	0.755
MrN33_18d08	0.351	-0.042	-0.097	-0.071	-0.258	0.146	0.644
MrN33_18e06	0.339	0.249	0.201	-0.04	-0.666	-0.468	0.649
MrN33_19a01	0.831	0.186	-0.166	0.137	-0.152	-0.305	0.502
MrN33_19a04	0.226	0.118	0.009	0.004	-0.302	0.044	0.348
MrN33_20a05	0.532	-0.175	-0.305	-0.104	-0.331	0.045	0.211
MrN33_20c10	0.999	0.075	-0.124	0.002	-0.044	-0.72	0.149
MrN33_20d03	0.415	-0.124	-0.019	-0.125	-0.098	-0.122	0.589
MrN33_20e02	0.186	0.088	-0.001	0.059	-0.254	0.008	0.348
MrN33_21f10	0.325	-0.275	-0.534	-0.388	-0.313	-0.217	0.278
MrN33_22d06	0.511	0.142	0.183	0.177	-0.317	-0.046	1.014
MrN33_22d10	0.464	-0.064	-0.032	0.068	-0.069	-0.054	0.721
MrN33_23b03	0.344	-0.111	0.067	-0.033	-0.133	-0.142	0.383
MrN33_23e06	0.439	0.067	-0.077	0.011	-0.15	-0.06	0.38
MrN33_23g03	0.402	0.122	-0.184	0.05	-0.058	0.045	0.119
MrN33_23g06	0.319	-0.003	-0.697	-0.445	-0.246	0.015	0.345
MrN33_23h05	0.501	-0.261	-0.246	-0.163	-0.1	0.072	0.425
MrN33_24a03	0.156	0.098	0.236	0.087	-0.132	-0.081	-0.077
MrN33_24c11	0.14	-0.308	-0.326	-0.595	-0.074	-0.036	0.333
MrN33_24d03	0.404	-0.261	-0.212	-0.244	0.027	0.079	0.457
MrN33_26d08	0.373	-0.191	-0.166	-0.005	-0.069	-0.033	0.446
MrN33_26f04	0.228	-0.1	-0.184	-0.097	0.071	-0.092	0.277
MrN33_26f05	0.39	-0.018	-0.051	-0.084	-0.063	-0.054	0.247
MrN33_26f12	0.155	-0.125	-0.559	-0.491	-0.354	-0.003	0.194
MrN33_26g05	0.071	0.07	0.017	-0.01	0.023	-0.152	0.22
MrN33_27e10	0.32	0.018	-0.377	-0.168	-0.298	0.061	0.635
MrN33_29b06	0.051	-0.195	-0.123	-0.154	0.09	-0.108	0.246
MrN33_30a11	0.493	-0.166	-0.368	-0.219	-0.063	-0.098	0.347
MrN33_31b03	0.329	-0.083	-0.299	-0.072	0.018	-0.127	0.601
MrN33_31d05	0.177	-0.167	0.119	-0.278	0.096	0.058	0.106
MrN33_32a05	0.559	-0.089	-0.119	-0.092	-0.092	-0.011	0.468
MrN33_32a06	0.331	0.04	-0.163	-0.148	-0.14	0.228	0.279
MrN33_33a01	0.587	0.147	-0.129	-0.383	-0.179	0.105	0.563
MrN33_33g03	0.466	-0.119	-0.225	-0.153	-0.29	0.076	0.28
MrN33_34c05	0.696	0.065	-0.036	0.05	-0.133	-0.161	0.524
MrN33_34c07	0.481	-0.101	-0.189	-0.098	-0.275	-0.313	0.594
MrN33_35a03	0.33	-0.081	-0.133	-0.123	-0.169	0.01	0.058
MrN33_35d09	0.257	-0.07	-0.133	-0.303	0.179	0.091	0.42
MrN33_35h05	0.184	-0.314	-0.332	-0.405	-0.092	-0.173	0.315
MrN33_36e11	0.539	-0.112	-0.182	-0.155	0.003	0.191	0.453
MrN33_36f11	0.37	-0.029	-0.031	0.096	0.074	0.061	0.267
MrN33_37c10	-0.111	-0.304	-0.272	-0.261	-0.126	0.195	0.198
MrN33_38a08	0.562	0.141	-0.041	-0.049	-0.098	0.328	0.265
MrN33_38c03	0.221	-0.11	-0.12	-0.207	-0.203	0.175	0.251
MrN33_38e03	0.138	-0.145	-0.178	-0.219	-0.171	0.288	0.286
MrN33_38g04	0.191	-0.059	-0.029	-0.193	0.029	-0.031	0.342
MrN33_39e03	0.57	-0.013	0.019	0.414	-0.079	-0.159	0.277
MrN33_39g07	0.113	0.068	-0.031	-0.09	-0.005	-0.308	0.461
MrN33_40d09	0.294	-0.19	-0.198	0.009	0.203	0.078	0.409
MrN33_40g08	0.537	-0.033	-0.231	-0.058	-0.097	-0.131	0.472
MrN33_42b04	-0.183	-0.212	-0.193	-0.447	-0.056	-0.404	0.637
MrN33_43f02	0.531	-0.394	0.151	-0.171	-0.083	0.054	0.506
MrN33_44g07	0.36	-0.123	-0.315	-0.36	-0.149	-0.108	0.264
MrN33_45e04	0.876	0.337	0.045	0.107	-0.186	-0.272	0.898
MrN33_45g08	0.348	-0.073	-0.151	-0.305	-0.037	0.396	0.624
MrN33_46c03	0.385	0.141	0.006	0.051	-0.079	-0.044	0.226
MrN33_47a02	0.434	0.152	-0.104	0.031	-0.074	0.041	0.229
MrN33_47c01	-0.057	-0.074	-0.591	-0.218	-0.178	-0.128	0.043
MrN33_49e06	0.628	-0.066	-0.162	-0.085	0.011	0.222	0.607
MrN33_49h02	0.198	-0.059	0.067	0.34	0.022	-0.146	0.721
MrN33_50f10	0.52	-0.021	-0.167	-0.222	0.022	-0.041	0.134
MrN33_50g06	0.383	-0.339	-0.182	-0.345	0.027	0.141	0.53
MrN33_52e09	0.72	-0.002	-0.166	-0.095	-0.386	-0.018	0.475
MrN33_53b02	0.544	0.133	-0.151	-0.23	-0.118	-0.094	0.581
MrN33_53c06	0.001	0.058	0.242	-0.196	0.024	0.074	0.223
MrN33_53e09	0.291	0.014	-0.047	-0.322	-0.173	-0.334	0.587
MrN33_53f06	0.549	-0.277	-0.14	-0.036	0.111	0.376	0.55
MrN33_54f12	0.376	-0.032	-0.276	-0.034	0.024	-0.035	0.334
MrN33_60d02	0.137	-0.184	-0.151	-0.147	-0.154	0.067	0.172
MrN33_60e10	0.639	-0.053	-0.203	-0.017	-0.115	-0.085	0.542
MrN33_01b01	0.198	-0.184	-0.162	-0.175	-0.534	-0.045	0.136
MrN33_01h07	0.466	-0.22	-0.386	-0.174	-0.218	-0.118	0.388
MrN33_01h08	0.258	-0.065	-0.088	-0.171	-0.114	-0.058	0.316
MrN33_03g11	0.123	-0.01	-0.068	-0.305	-0.133	-0.14	0.396
MrN33_04a10	0.601	-0.001	-0.179	-0.112	-0.225	-0.417	0.335
MrN33_04d08	0.59	-0.005	-0.275	-0.115	-0.082	-0.436	0.321
MrN33_04f08	0.635	-0.106	-0.109	-0.057	-0.101	0.322	0.103
MrN33_07f07	0.619	-0.249	-0.226	-0.056	-0.029	0.136	0.448
MrN33_26c06	0.252	0.571	0.335	0.277	0.046	-0.337	1.078
MrN33 ANOVA (P<0.005) SOM cluster of 68 clones
	GT4	T1	T2	T3	T4	T5	GT10
Genomic clone	4C/RT	2min/RT	4min/RT	8min/RT	60min/RT	240min/RT	ST10C/RT
MrN33_01b06	0.583	-0.28	-0.314	0.044	-0.305	-0.233	1.095
MrN33_03b11	0.612	-0.373	-0.68	-0.558	-0.355	0.195	0.28
MrN33_03g12	0.792	-0.492	-1.159	-0.679	-0.468	0.207	0.392
MrN33_07d09	0.807	-0.296	-0.556	-0.371	-0.149	-0.074	0.572
MrN33_08d02	0.967	-0.085	-0.281	-0.364	-0.205	0.322	0.826
MrN33_08f05	0.569	-0.25	-0.29	-0.392	-0.267	-0.207	0.817
MrN33_10e01	1.142	-0.184	-0.463	-0.348	-0.221	0.325	0.963
MrN33_11c02	0.55	-0.402	-0.771	-0.668	-0.606	-0.472	0.804
MrN33_12b03	0.808	-0.405	-0.525	-0.423	-0.129	-0.259	1.078
MrN33_12c07	0.458	-0.437	-0.685	-0.589	-0.432	0.022	0.419
MrN33_13a07	0.614	0.193	0.02	-0.146	-0.013	-0.7	1.349
MrN33_13b03	0.369	-0.579	-0.502	-0.497	-0.597	-0.16	0.483
MrN33_13d04	0.408	-0.84	-0.924	-1.031	-0.928	-0.211	0.684
MrN33_15d10	0.689	-0.247	-0.571	-0.503	0.073	-0.255	0.56
MrN33_15h12	0.299	-0.364	-0.764	-0.461	-0.371	-0.134	0.749
MrN33_16d12	0.319	-0.303	-0.745	-0.649	-0.429	-0.197	0.375
MrN33_17b08	0.454	-0.646	-0.553	-0.833	-0.365	-0.757	0.897
MrN33_17f10	0.866	-0.272	-0.427	-0.508	-0.415	0.456	0.794
MrN33_18c09	0.507	-0.378	-0.595	-0.578	-0.48	-0.014	0.413
MrN33_18h10	0.907	-0.648	-1.194	-0.855	-0.856	0.637	0.577
MrN33_19a02	0.904	-0.294	-0.908	-0.542	-0.396	0.09	0.353
MrN33_19h05	0.875	-0.047	-0.089	-0.316	-0.125	-0.025	0.566
MrN33_20c01	0.809	0.014	-0.001	-0.043	-0.28	0.053	0.703
MrN33_20c02	0.544	-0.09	-0.082	-0.083	-0.292	-0.109	0.84
MrN33_20c09	0.979	-0.19	0.057	-0.273	-0.427	-0.116	1.12
MrN33_20d01	0.607	-0.103	0.06	-0.224	-0.338	0.056	0.763
MrN33_20d02	0.914	-0.136	-0.024	-0.089	-0.131	0.008	0.936
MrN33_20f05	1.082	-0.204	-0.128	-0.091	-0.028	0.212	0.428
MrN33_21d10	0.375	-0.406	-0.521	-0.451	-0.193	-0.567	0.557
MrN33_21e09	0.96	0.024	-0.134	-0.354	-0.003	-0.048	1.185
MrN33_22e11	0.788	-0.153	-0.375	-0.402	-0.12	-0.259	0.893
MrN33_23b01	0.75	-0.358	-0.699	-0.6	-0.535	0.038	0.459
MrN33_24b06	0.365	-1.041	-0.993	-1.243	-0.167	-0.452	0.752
MrN33_24c07	0.736	-0.259	-0.504	-0.221	-0.415	-0.253	0.299
MrN33_24d05	0.58	-0.063	-0.071	-0.286	0.111	0.079	0.83
MrN33_24h06	0.691	-0.167	-0.306	-0.285	0.061	-0.041	0.475
MrN33_25e12	0.581	-0.688	-0.809	-0.898	-0.454	-0.729	1.008
MrN33_26e12	1.098	-0.069	-0.687	-0.556	-0.432	-0.04	0.622
MrN33_29e04	0.712	-0.342	-0.821	-0.648	-0.757	0.408	0.543
MrN33_29g10	0.554	-0.483	-0.836	-0.735	0.178	0.305	0.72
MrN33_31f03	0.568	-0.341	-0.552	-0.543	-0.404	-0.143	0.593
MrN33_32a08	1.177	0.007	0.147	-0.159	-0.269	-0.633	0.851
MrN33_32d06	0.321	-0.57	-0.423	-0.568	0.014	-0.263	0.425
MrN33_33e08	0.687	-0.092	-0.123	0.072	-0.47	-0.032	0.992
MrN33_33g12	0.061	-0.682	-1.072	-0.843	-0.641	-0.113	0.497
MrN33_35g04	0.205	-0.561	-0.634	-0.624	-0.307	-0.247	0.497
MrN33_38b10	0.986	-0.614	-0.842	-0.769	-0.341	-0.313	1.054
MrN33_38c10	1.042	-0.527	-0.66	-0.779	-0.456	-0.351	1.121
MrN33_39c02	0.711	0.002	0.087	-0.07	-0.321	-0.094	0.957
MrN33_42d04	0.43	-0.529	-0.142	-0.372	-0.169	-0.352	0.919
MrN33_42e08	0.526	-0.644	-0.815	-1.014	-0.685	-0.073	0.69
MrN33_43g10	0.784	-0.33	-0.608	-0.459	-0.28	-0.655	0.605
MrN33_44b11	0.578	-0.401	-0.38	-0.263	-0.189	0.335	0.479
MrN33_44b12	0.481	-0.279	-0.536	-0.422	-0.221	0.14	0.301
MrN33_44c10	0.741	-0.161	-0.367	-0.352	-0.355	-0.011	0.482
MrN33_45d12	0.533	-0.594	-0.268	-0.564	-0.27	-0.047	1.067
MrN33_46e10	0.76	-0.09	-0.029	-0.321	-0.303	0.182	0.731
MrN33_47c07	0.072	-0.689	-0.509	-0.744	-0.204	-0.327	0.553
MrN33_49d07	0.71	-0.2	-0.455	-0.266	-0.361	-0.095	0.771
MrN33_53f02	1.104	-0.52	-1.252	-0.885	-0.601	0.432	0.885
MrN33_55h04	1.033	-0.295	-0.388	-0.393	-0.264	-0.22	0.936
MrN33_60e02	0.51	-0.321	-0.665	-0.51	-0.449	-0.366	0.535
MrN33_60e04	0.763	-0.455	-0.693	-0.463	-0.095	-0.302	0.525
MrN33_01f09	0.769	-0.313	-0.411	-0.423	-0.329	0.226	0.575
MrN33_03e09	1.172	-0.69	-1.041	-0.925	-0.662	-0.619	0.866
MrN33_04d09	0.891	-0.079	-0.293	-0.235	-0.131	-0.677	0.357
MrN33_07h08	0.76	-0.185	-0.279	-0.24	0.015	0.253	0.526
MrN33_34c06	0.709	-0.15	-0.178	-0.157	-0.439	-0.148	0.731
MrN33 ANOVA (P<0.005) SOM cluster of 23 clones
	GT4	T1	T2	T3	T4	T5	GT10
Genomic clone	4C/RT	2min/RT	4min/RT	8min/RT	60min/RT	240min/RT	ST10C/RT
MrN33_04e03	-1.603	0.366	0.252	0.472	0.407	-0.753	-1.555
MrN33_04e08	-0.94	0.437	0.786	0.938	0.255	-0.305	-0.629
MrN33_06e03	-1.922	0.408	0.311	0.532	0.308	-0.888	-1.815
MrN33_06f04	-0.635	0.523	0.947	0.92	0.461	0.208	-0.508
MrN33_09g09	-2.289	0.417	0.416	0.403	0.432	-1.231	-2.506
MrN33_18a09	-2.157	0.366	0.302	0.459	-0.166	-0.914	-2.225
MrN33_19a11	-0.939	0.183	0.132	0.394	0.479	-0.259	-1.338
MrN33_26d05	-1.379	0.075	0.104	0.267	0.719	-0.727	-1.574
MrN33_32h03	-1.944	0.304	0.596	0.731	0.294	-0.11	-1.97
MrN33_35b07	-1.809	1.207	0.197	-0.163	1.059	-0.913	-1.293
MrN33_36e06	-1.465	-0.144	-0.423	-0.048	0.213	-1.218	-1.338
MrN33_38d06	-1.216	0.372	0.413	0.633	-0.008	0.083	-1.03
MrN33_40c08	-1.046	0.345	0.402	0.441	0.361	-0.7	-1.878
MrN33_40c09	-2.209	0.295	0.321	0.564	0.48	-1.041	-2.3
MrN33_46c01	-2.789	0.338	0.266	0.428	0.288	-1.354	-2.912
MrN33_46c02	-1.148	0.143	-0.087	0.164	0.41	-0.794	-1.046
MrN33_46h02	-1.069	0.322	0.345	0.506	0.114	0.057	-1.161
MrN33_48a08	-0.381	1.697	2.002	1.832	1.915	-0.408	-0.253
MrN33_50f08	-3.453	0.137	0	0.318	0.3	-0.917	-2.889
MrN33_53g04	-2.693	0.477	0.634	0.799	0.154	0.032	-2.387
MrN33_53g06	-3.191	0.344	0.269	0.529	0.528	-1.031	-2.868
MrN33_55a05	-2.663	0.578	0.628	0.76	-0.175	-1.012	-2.459
MrN33_04e02	-1.137	0.27	0.17	0.323	0.201	-0.729	-1.22
MrN33 ANOVA (P<0.005) SOM cluster of 40 clones
	GT4	T1	T2	T3	T4	T5	GT10
Genomic clone	4C/RT	2min/RT	4min/RT	8min/RT	60min/RT	240min/RT	ST10C/RT
MrN33_04c03	-0.2	-0.168	-0.317	-0.145	0.152	0.7	-0.464
MrN33_06h07	-1.063	-0.578	-0.805	-0.193	0.419	0.526	-1.312
MrN33_09g06	0.092	0.059	0.02	-0.155	-0.076	0.819	-0.202
MrN33_10b11	-0.294	-0.056	0.046	0.393	0.035	0.439	-0.279
MrN33_12c09	-0.046	-0.237	-0.197	-0.208	0.317	0.538	0.034
MrN33_12f09	-0.519	-0.382	-0.239	-0.212	-0.004	0.136	-0.476
MrN33_14b09	-0.312	0.027	-0.1	-0.073	0.029	0.145	-0.162
MrN33_14e06	0.015	-0.162	-0.288	-0.27	-0.065	0.364	-0.581
MrN33_14f10	-0.075	0.248	-0.049	0.276	0.026	0.323	-0.165
MrN33_15d02	-0.029	-0.204	-0.108	-0.227	0.114	0.712	-0.46
MrN33_16b10	-0.239	0.01	0.157	0.002	0.068	0.27	-0.318
MrN33_16f05	-0.305	0.014	-0.091	0.024	0.002	0.349	-0.275
MrN33_18b02	-0.845	-0.293	-0.35	-0.077	0.279	0.662	-0.699
MrN33_22b06	-0.307	0.043	-0.198	0.008	0.079	0.91	-0.081
MrN33_24b08	-0.28	-0.12	-0.061	0.049	0.143	0.531	-0.569
MrN33_26e05	-0.092	0.076	0.156	0.071	-0.228	0.354	-0.331
MrN33_27a05	-0.409	-0.16	-0.216	-0.099	-0.156	0.837	-0.252
MrN33_27b06	0.374	-0.075	-0.027	0.229	0.179	0.538	-0.007
MrN33_28a02	-0.55	-0.017	-0.007	0.006	-0.148	0.18	-0.257
MrN33_28d08	-1.071	-0.511	-0.918	-0.628	-0.123	0.769	-0.998
MrN33_29f04	-0.495	-0.084	0.107	-0.031	-0.182	0.232	-0.617
MrN33_30b07	-0.285	-0.218	-0.212	-0.187	-0.084	0.253	-0.255
MrN33_31e05	0.165	0.005	-0.341	0.142	0.088	0.24	-0.096
MrN33_33a10	-0.317	0.126	0.158	-0.022	0.032	0.29	-0.123
MrN33_37h12	-0.047	-0.141	-0.496	-0.09	-0.224	0.502	-0.159
MrN33_38a12	-0.11	-0.197	-0.286	-0.456	0.268	0.095	-0.13
MrN33_39c09	-0.584	-0.08	-0.13	-0.223	-0.104	0.715	-0.369
MrN33_42g06	-0.52	-0.145	-0.04	-0.014	0.102	0.491	-0.175
MrN33_43f06	-0.118	-0.208	-0.287	-0.393	0.055	0.58	-0.239
MrN33_47d11	-1.157	0.111	-0.205	-0.04	0.196	0.649	-1.511
MrN33_47h08	-0.145	-0.327	-0.075	-0.48	0.411	0.472	-0.114
MrN33_47h11	-0.233	-0.022	-0.073	-0.17	-0.088	0.13	-0.357
MrN33_49b07	-0.559	-0.057	-0.064	-0.084	0.163	0.226	-0.296
MrN33_49e02	-2.024	-1.222	-2.267	-1.714	-0.582	0.918	-2.091
MrN33_49h10	-0.575	-0.265	-0.514	-0.289	-0.359	0.424	-0.802
MrN33_50d07	-0.552	-0.283	-0.34	-0.18	-0.144	0.408	-0.552
MrN33_53h02	-0.139	0.13	0.034	0.048	0.001	0.204	0.018
MrN33_02a06	-0.326	0.059	0.209	0.19	0.048	0.349	-0.195
MrN33_03b06	-0.058	-0.238	-0.296	-0.146	-0.046	0.851	-0.331
MrN33_03d08	-0.124	-0.185	-0.211	-0.028	-0.091	0.661	-0.229
MrN33 ANOVA (P<0.005) SOM cluster of 35 clones
	GT4	T1	T2	T3	T4	T5	GT10
Genomic clone	4C/RT	2min/RT	4min/RT	8min/RT	60min/RT	240min/RT	ST10C/RT
MrN33_10b03	0.366	-0.329	-0.445	-0.376	-0.024	0.749	-0.284
MrN33_10f11	0.528	-0.655	-0.641	-0.921	-0.218	0.867	-0.184
MrN33_11e12	0.086	-0.237	-0.329	-0.315	-0.177	0.38	0.123
MrN33_12b07	0.826	-0.073	-0.129	-0.196	0.09	0.413	0.396
MrN33_15c03	0.209	-0.289	-0.305	-0.535	-0.238	0.431	-0.145
MrN33_17c01	0.315	-0.146	-0.296	-0.449	-0.235	0.906	-0.32
MrN33_17h12	-0.069	-0.243	-0.481	-0.393	-0.493	0.842	-0.214
MrN33_22b05	0.29	-0.099	-0.25	-0.362	0.135	0.391	-0.421
MrN33_23h12	0.083	-0.099	-0.146	-0.384	-0.001	0.362	-0.063
MrN33_26a03	0.127	-0.373	-0.415	-0.532	-0.218	0.312	0.489
MrN33_29c09	-0.124	-0.535	-0.39	-0.51	-0.481	0.744	-0.053
MrN33_29d06	0.222	-0.429	-0.451	-0.431	-0.363	0.665	0.084
MrN33_33d10	-0.018	-0.707	-0.96	-0.931	-0.396	0.713	-0.15
MrN33_34b06	-0.082	-0.37	-0.479	-0.468	-0.112	0.416	0.693
MrN33_34h04	-0.011	-0.412	-0.391	-0.335	-0.173	0.425	-0.471
MrN33_34h05	0.112	-0.457	-0.547	-0.478	-0.145	0.403	-0.629
MrN33_35f01	-0.195	-0.434	-0.422	-0.195	0.319	1.892	-0.265
MrN33_38c11	0.481	-0.415	-0.665	-0.607	0.101	1.068	-0.283
MrN33_38c12	0.165	-0.187	-0.367	-0.249	-0.016	0.514	0.039
MrN33_38e07	0.402	-0.265	-0.353	-0.39	-0.36	0.413	0.408
MrN33_40f12	0.319	-0.228	-0.431	-0.405	0.256	0.579	-0.115
MrN33_41b04	0.843	-0.261	-0.469	-0.456	0.115	0.351	-0.208
MrN33_41b12	0.474	-0.107	-0.183	-0.256	0.187	1.175	-0.533
MrN33_41f03	0.526	-0.308	-0.52	-0.284	-0.155	0.213	-0.054
MrN33_46e01	0.294	-0.307	-0.682	-0.316	0.093	0.244	0.253
MrN33_47e02	0.252	-0.45	-0.475	-0.55	-0.273	0.436	-0.111
MrN33_48d10	0.212	-0.276	-0.395	-0.294	0.063	0.576	-0.554
MrN33_49d03	0.085	-0.031	-0.235	-0.079	0.01	0.7	0.063
MrN33_49g11	0.472	-0.589	-0.67	-0.738	-0.018	0.946	-0.031
MrN33_52f03	0.419	-0.391	-0.229	-0.506	-0.092	0.165	0.011
MrN33_52f09	0.963	-0.938	-1.282	-1.424	-0.484	0.638	-0.07
MrN33_54b11	0.132	-0.289	-0.129	-0.568	0.077	0.457	0.256
MrN33_55f03	0.164	-0.25	0.087	-0.419	0.224	0.32	0.255
MrN33_03a10	0.182	-0.276	-0.241	-0.04	0.133	0.979	0.093
MrN33_03f07	0.195	-0.289	-0.293	-0.529	-0.262	0.257	0.301
