# Supplementary material for: Microarray transcriptional profiling of Arctic Mesorhizobium strain N33 at low temperature provides insights into cold adaption strategies
Source: BMC Genomics. 2015 May 15;16(1):383. doi: 10.1186/s12864-015-1611-4 (PMC4432818; doi:10.1186/s12864-015-1611-4)
Supplement: Supplementary file 3 — Grouping the genes represented by 134 genomic clones/contigs into 3 clusters. The genes were grouped into 3 clusters (43, 28, and 63) by self-organizing map (SOM). Sequences were analyzed by BLASTX in GenBank and or UniProtKB databases to identify related proteins. Functional annotation of the genes was performed using GO, COG, and KEGG databases. [file 12864_2015_1611_MOESM3_ESM.xlsx]

## Sheet: File 3
Additional file 3: Grouping the genes represented by 134 genomic clones/contigs into 3 clusters.
The genes were grouped into 3 clusters (43, 28, and 63) by self-organizing map (SOM). Sequences were analyzed by BLASTX in GenBank
and or UniProtKB databases to identify related proteins. Functional annotation of the genes was performed using GO, COG, and KEGG databases.
List of 43 genomic clones or contigs that were mainly up-regulated when transiently exposed to 4ºC and reduced after 240 min exposure to 4oC or constant low temperature (GT4, GT10).
Genomic Clone ID	Genomic Contig ID	Representative clone	GenBank accession numbers	GT4-4C	T1-2min	T2-4min	T3-8min	T4-60min	T5-240min	GT10-10C	Description (GO or UniProtKB)	GO ID	UniProtKB	BLAST ID	BLAST (NCBI / UniProtKB)	SCORE	E value of BLASTX	Remarks	KEGG ID	Clusters Orthologous Group (COG)	COG Function Code	Functional Categories	Pathways and functional systems in COG / KEGG
MrN33_26	x	MrN33_01g10	JX668815	-1.85	1.15	1.21	1.12	1.07	-1.67	-2.13	ATP binding	GO:0005524	Q11MQ3	gi|92109574|ref|YP_571861.1|	type IV secretion/conjugal transfer…	112	2e-23	http://www.ebi.ac.uk/QuickGO/GProtein?ac=Q11MQ3	mes:Meso_4346	Cellular processes: Cell motility and secretion	COG3451	N	FLAGELLUM STRUCTURE AND BIOGENESIS, PREPROTEIN TRANSLOCASE SUBUNITS
MrN33_41	x	MrN33_22e01	JX668830	-1.52	-1.03	-1.08	-1.05	1.19	-1.33	-1.3	oxidoreductase activity, acting on the aldehyde or oxo group of donors, NAD or NADP as acceptor	GO:0016620	Q98H16	CDX30667.1	dehydrogenase, (succinatesemialdehy	573	2.0×10-57	http://www.ebi.ac.uk/QuickGO/GProtein?ac=Q98H16	mlo:mll3072	Metabolism: Energy production and conversion	COG1012	C	NADH:UBIQUINONE OXIDOREDUCTASE SUBUNITS
MrN33_03d09	x	MrN33_03d09	KR133483	-2.13	-1.1	-1.32	-1.15	1.21	-1.61	-2.17	nucleotidyltransferase activity	GO:0016779	Q98C67	WP_023717978.1	UTP--glucose-1-phosphate uridylyltransferase	569	0	http://www.ebi.ac.uk/QuickGO/GProtein?ac=Q11EV7	mes:Meso_2691	Cellular processes: Cell envelope biogenesis, outer membrane,	COG1210	M	NA
MrN33_15	x	MrN33_06f05	JX668805	-1.08	1.11	1.18	1.23	1.05	-1.03	-1.08	kinase activity, phosphorylation	GO:0004371	F7XZ64	WP_041008095.1	dihydroxyacetone kinase [Mesorhizobium	76.6	1e-13	http://www.ebi.ac.uk/QuickGO/GProtein?ac=F7XZ64	NA	Metabolism: Carbohydrate transport and metabolism	COG2376	G	NA
	MrN33_191	MrN33_07a08	JX668979	-1.56	1.16	1.55	1.6	1.1	-1.19	-1.39	helicase activity, excinuclease ABC activity	GO:0004518	Q11GF1	gi|13472362|ref|NP_103929.1|	excinuclease ABC subunit B	411	e-113	http://www.ebi.ac.uk/QuickGO/GProtein?ac=Q11GF1	mes:Meso_2132	Information storage and processing: DNA Replication, recombination, and repair	COG0556	L	NA
MrN33_141	x	MrN33_07c03	JX668930	-1.2	1.09	1.01	1.13	-1.1	-1.01	-1.28	secretion protein, HlyD familys	NA	Q8KKR3	WP_023785277.1	hemolysin secretion protein D [Mesorhizobium sp.	543	0	http://www.ebi.ac.uk/QuickGO/GProtein?ac=Q8KKR3	ret:RHE_PD00332	Metabolism: Secondary metabolites biosynthesis, transport and catabolism	COG0845	Q	NA
MrN33_124	x	MrN33_07d02	JX668913	-1.69	1.11	1.04	1.11	1.01	1.05	-1.85	protein dimerization activity, protein histidine kinase activity	GO:0046983	Q5QSL7	gi|13475641|ref|NP_107208.1|	two component system sensor histidi	246	6e-64	http://www.ebi.ac.uk/QuickGO/GProtein?ac=Q5QSL7	NA	Cellular processes: Signal transduction mechanisms	COG0642	T	NA
MrN33_74	x	MrN33_08e07	JX668863	-1.2	1.09	1.03	1.07	-1.16	1.06	-1.15	transferase activity, transferring acyl groups, acyl groups converted into alkyl on transfer	GO:0046912	Q98MC9	gi|13473292|ref|NP_104859.1|	citrate synthase II	278	5e-73	http://www.ebi.ac.uk/QuickGO/GProtein?ac=Q98MC9	mlo:mlr0629	Metabolism: Energy production and conversion	COG0372	C	TCA CYCLE
MrN33_21	x	MrN33_08e09	JX668811	-1.3	1.15	1.12	1.05	1.05	-1.11	-1.37	transporter activity	GO:0005215	Q11DP0	gi|260460537|ref|ZP_05808788.1|	inner-membrane translocator [Mes..	47	0.0006	http://www.ebi.ac.uk/QuickGO/GProtein?ac=Q11DP0	mes:Meso_3113	Metabolism: Carbohydrate transport and metabolism	COG1172	G	NA
MrN33_13h06	x	MrN33_13h06	KR133478	-1.22	1.05	1.04	1.08	1.1	-1.04	-1.19	ATPase activity	GO:0016887	E8TEK7	WP_032808068.1	ABC transporter ATP-binding protein [Mesorhizobium loti WSM1293]	551	0	http://www.ebi.ac.uk/QuickGO/GProtein?ac=E8TEK7	mci:Mesci_0665	Poorly characterized proteins: General function prediction only	COG1123	R	NA
MrN33_174	x	MrN33_16d03	JX668962	-1.16	1.52	1.33	-1.04	1.59	-1.39	-1.23	electron carrier activity, heme binding	GO:0009055	Q8KJP2	WP_027164058.1	cytochrome Cbb3 [Mesorhizobium loti WSM1293]	233	2e-73	http://www.ebi.ac.uk/QuickGO/GProtein?ac=Q8KJP2	mlo:mlr6414	Metabolism: Energy production and conversion	COG2010	C	NA
MrN33_131	x	MrN33_17b07	JX668920	-1.1	1.08	1.19	1.23	1.02	-1.08	-1.09	transporter activity	GO:0005215	P55603	gi|13476206|ref|NP_107776.1|	ABC transporter, permease protein	158	2e-37	http://www.ebi.ac.uk/QuickGO/GProtein?ac=P55603	rhi:NGR_a02180	Metabolism: Carbohydrate transport and metabolism	COG0395	G	NA
MrN33_142	x	MrN33_18a09	JX668931	-4.55	1.28	1.23	1.37	-1.12	-1.89	-4.76	No GO ID / UniProtKB Hit	NA	Q981T9	YP_004634440.1	hypothetical protein	205	1e-63	http://www.ebi.ac.uk/QuickGO/GProtein?ac=Q981T9	mlo:mlr9237	NA	NA	NA	NA
MrN33_18b09	x	MrN33_18b09	KR133481	-2	1.13	1.11	1.25	-1.01	-1.3	-2	catalytic activity	GO:0003824	Q982K0	WP_023677120.1	hydantoinase [Mesorhizobium sp. LSJC280B00]	530	0	http://www.ebi.ac.uk/QuickGO/GProtein?ac=Q982K0	mlo:mlr9031	Metabolism: Amino acid transport and metabolism	COG0146	E	NA
MrN33_91	x	MrN33_18c04	JX668880	-1.41	1.16	1.07	1.16	1.07	-1.18	-1.33	pyruvate carboxylase activity	GO:0004736	Q11D25	gi|260466757|ref|ZP_05812943.1|	pyruvate carboxylase	446	e-123	http://www.ebi.ac.uk/QuickGO/GProtein?ac=Q11D25	mes:Meso_3329	Metabolism: Energy production and conversion	COG1038	C	PYRUVATE DECARBOXYLATION
	MrN33_108	MrN33_19a11	JX668897	-5.26	1.24	1.18	1.41	1.43	-1.82	-5.56	protein secretion by the type IV secretion system (Biological Process)	GO:0030255	Q11N50	gi|13488265|ref|NP_085796.1|	TrbL/VirB6 plasmid conjugal transfe	94	2e-17	http://www.ebi.ac.uk/QuickGO/GProtein?ac=Q11N50	mes:Meso_4174	Cellular processes: Cell motility and secretion	COG3704	N	PREPROTEIN TRANSLOCASE SUBUNITS
MrN33_69	x	MrN33_20e07	JX668858	-1.61	1.08	1.01	1.19	1.11	-1.37	-1.49	NADH dehydrogenase (ubiquinone) activity	GO:0008137	Q98KR0	gi|13471402|ref|NP_102968.1|	NADH-ubiquinone dehydrogenase chain.	343	7e-93	http://www.ebi.ac.uk/QuickGO/GProtein?ac=Q98KR0	mlo:mll1365	Metabolism: Energy production and conversion	COG1894	C	NADH:UBIQUINONE OXIDOREDUCTASE SUBUNITS
MrN33_171	x	MrN33_21a05	JX668959	-1.45	1.07	1.23	1.24	-1.23	-1.47	-1.14	oxidoreductase activity, nucleotide binding	GO:0016491	Q98BJ8	WP_023800805.1	carbon monoxide dehydrogenase [Mesorhizobium sp.	324	1e-101	http://www.ebi.ac.uk/QuickGO/GProtein?ac=Q98BJ8	mlo:mll5540	Metabolism and poorly characterized proteins: Dehydrogenases with different specificities (related to short-chain alcohol dehydrogenases)	COG1028	QR	FATTY ACID BIOSYNTHESIS
MrN33_63	x	MrN33_22d07	JX668852	1.03	1.76	1.63	1.79	1.14	-1.96	2.2	Probable ABC transporter periplasmic-binding protein y4mI	NA	P55568	WP_027152416.1	sugar ABC transporter, periplasmic sugar-binding protein	289	2e-94	http://www.ebi.ac.uk/QuickGO/GProtein?ac=P55568	rhi:NGR_a02500	Metabolism: Carbohydrate transport and metabolism	COG1879	G	GLUCONEOGENESIS
MrN33_113	x	MrN33_24a03	JX668902	1.11	1.07	1.17	1.06	-1.1	-1.06	-1.06	sequence-specific DNA binding transcription factor activity	GO:0003700	Q988T4	gi|110634571|ref|YP_674779.1|	response regulator FixJ	226	7e-58	http://www.ebi.ac.uk/QuickGO/GProtein?ac=Q988T4	mlo:mll6606	Cellular processes: Signal transduction mechanisms	COG2197	T	NA
	MrN33_102	MrN33_24f03	JX668891	-1.22	1.26	1.16	1.28	1.43	-1.19	-1.14	transposase activity	GO:0004803	B9JYV8	WP_012648925.1	transposase Agrobacterium vitis	251	1e-78	http://www.ebi.ac.uk/QuickGO/GProtein?ac=B9JYV8	avi:Avi_3068	Information storage and processing: DNA Replication, recombination, and repair	COG1425	L	BASAL REPLICATION MACHINERY
	MrN33_178	MrN33_25b12	JX668966	-1.59	1.06	-1.03	1.13	-1.02	-1.14	-1.61	transferase activity	GO:0016740	Q98C69	WP_023717979.1	glycosyltransferase, succinoglycan [Mesorhizobium sp.	285	2e-91	http://www.ebi.ac.uk/QuickGO/GProtein?ac=Q98C69	mlo:mlr5273	Cellular processes: Cell envelope biogenesis, outer membrane	COG0463	M	NA
MrN33_28c06	x	MrN33_28c06	KR133480	-1.14	1.18	1.15	1.32	1.16	1.08	-1.12	glutamate-ammonia ligase activity	GO:0004356	Q98H15	WP_006200322.1	glutamine synthetase	462	1e-157	http://www.ebi.ac.uk/QuickGO/GProtein?ac=Q98H15	mlo:mll3074	Metabolism: Amino acid transport and metabolism	COG0174	E	NA
MrN33_110	x	MrN33_29g06	JX668899	-1.39	1.17	1.33	1.54	1.83	1.11	-1.41	transporter activity	GO:0005215	Q98LA8	gi|13471200|ref|NP_102769.1|	outer membrane protein, nodT candidate	183	2e-44	http://www.ebi.ac.uk/QuickGO/GProtein?ac=Q98LA8	mlo:mll1107	Cellular processes: Cell envelope biogenesis, outer membrane, Cell motility and secretion	COG1538	MN	LIPID A BIOSYNTHESIS, PREPROTEIN TRANSLOCASE SUBUNITS
MrN33_168	x	MrN33_30c10	JX668956	-1.96	1	1.13	1.25	-1.1	-1.1	-1.82	two-component sensor activity, protein histidine kinase activity, signal transducer activity	GO:0000155	Q988F6	gi|13475641|ref|NP_107208.1|	two component system sensor histidine kinase	158	3e-37	http://www.ebi.ac.uk/QuickGO/GProtein?ac=Q988F6	mlo:mlr6761	Cellular processes: Signal transduction mechanisms	COG0642	T	NA
MrN33_58	x	MrN33_32c11	JX668847	-1.37	1.16	-1.03	1.24	1.2	1.1	-1.27	NADH dehydrogenase (quinone) activity	GO:0050136	Q98KR4	gi|13475448|ref|NP_107012.1|	oxidoreductase [Mesorhizobium loti .	286	2e-75	http://www.ebi.ac.uk/QuickGO/GProtein?ac=Q98KR4	mlo:mll1359	Metabolism: Energy production and conversion	COG1143	C	NADH:UBIQUINONE OXIDOREDUCTASE SUBUNITS
MrN33_118	x	MrN33_32h02	JX668907	-1.59	-1.08	1.09	1.1	-1.08	-1.04	-1.67	potassium ion transmembrane transporter activity	GO:0015079	A6UFG1	gi|13471445|ref|NP_103011.1|	potassium uptake protein Kup	193	6e-48	http://www.ebi.ac.uk/QuickGO/GProtein?ac=A6UFG1	smd:Smed_3576	Cellular processes: Inorganic ion transport and metabolism	COG3158	P	MULTISUBUNIT NA+/H+ ANTIPORTER
	MrN33_19	MrN33_32h03	JX668809	-5.56	1.33	1.53	1.71	1.15	-1.01	-4.76	Lytic transglycosylase homolog	NA	Q981S8	gi|92109577|ref|YP_571864.1|	lytic transglycosylase, catalytic	225	5e-57	http://www.ebi.ac.uk/QuickGO/GProtein?ac=Q981S8	mlo:mlr9248	Cellular processes: Cell envelope biogenesis, outer membrane	COG0741	M	LIPID A BIOSYNTHESIS
MrN33_29	x	MrN33_33d05	JX668818	-1.33	1.12	1.02	1.09	1.09	-1.01	-1.35	catalytic activity	GO:0003824	Q98BS4	WP_027043602.1	indolepyruvate ferredoxin oxidoreductase alpha subunit	483	1e-163	http://www.ebi.ac.uk/QuickGO/GProtein?ac=Q98BS4	mlo:mlr5448	Metabolism: Energy production and conversion	COG1013	C	PYRUVATE DECARBOXYLATION
MrN33_42	x	MrN33_38a08	JX668831	-2.17	1.19	1.13	1.16	1.08	-1.47	-1.59	kinase activity	GO:0016301	A9CES6	gi|15891762|ref|NP_357434.1|	tagatose 6-phosphate kinase	174	2e-42	http://www.ebi.ac.uk/QuickGO/GProtein?ac=A9CES6	atu:Atu3167	NA	NA	NA	NA
	MrN33_6	MrN33_38e09	JX668796	-1.35	1.25	1.81	1.66	1.24	-1.12	-1.35	excinuclease ABC activity	GO:0009381	Q98I01	WP_027039364.1	excinuclease ABC subunit B [Mesorhizobium ciceri]	317	1e-96	http://www.ebi.ac.uk/QuickGO/GProtein?ac=Q98I01	mlo:mlr2631	Information storage and processing: DNA Replication, recombination, and repair	COG0556	L	BASAL REPLICATION MACHINERY, DNA POLYMERASE III SUBUNITS
MrN33_134	x	MrN33_39f06	JX668923	-1.18	1.06	1.16	1.39	1.27	1.32	-1.56	protein dimerization activity, nucleoside-triphosphatase activity	GO:0046983	Q982V5	gi|260460896|ref|ZP_05809146.1|	ATP-dependent protease ATP-binding subunit	363	1e-98	http://www.ebi.ac.uk/QuickGO/GProtein?ac=Q982V5	mlo:mlr8474	Cellular processes: Posttranslational modification, protein turnover, chaperones	COG1219	O	NA
MrN33_39h02	x	MrN33_39h02	KR133482	-1.32	1.13	1.06	1.15	1	-1.52	-1.61	Protoheme IX (heme B) farnesyltransferase	GO:0006783	G6YKL9	WP_023716921.1	protoheme IX farnesyltransferase [Mesorhizobium sp	253	1e-77	http://www.ebi.ac.uk/QuickGO/GTerm?id=GO:0008495	map01110	Information storage and processing: Translation, ribosomal structure and biogenesis	COG0060	J	Biosynthesis of secondary metabolites, Porphyrin-containing compound metabolism; heme O biosynthesis
MrN33_114	x	MrN33_40c12	JX668903	-1.15	1.04	1.04	1.11	1.2	1.06	-1.23	protein histidine kinase activity	GO:0004673	Q98P62	WP_006329364.1	two component histidine protein kinase (Sensor protein [Mesorhizobium sp.)	217	2e-62	http://www.ebi.ac.uk/QuickGO/GProtein?ac=Q98P62	mlo:mll9598	Cellular processes: Signal transduction mechanisms	COG0642	T	NA
MrN33_135	x	MrN33_44c02	JX668924	-1.28	1.16	1.23	1.21	1.08	1.22	-1.3	sodium-dependent phosphate transmembrane transporter activity	GO:0015321	E8TK89	WP_023799754.1	Na+ cotransporter [Mesorhizobium sp.	599	0	http://www.ebi.ac.uk/QuickGO/GProtein?ac=E8TK89	mci:Mesci_2313	Cellular processes: Inorganic ion transport and metabolism	COG1283	P	MULTISUBUNIT NA+/H+ ANTIPORTER
MrN33_173	x	MrN33_45c04	JX668961	-1.01	1.27	1.04	1.14	1.15	-1.16	-1.25	Exopolysaccharide production protein; ExoQ	NA	Q989B4	WP_006205267.1	exopolysaccharide biosynthesis protein	649	0	http://www.ebi.ac.uk/QuickGO/GProtein?ac=Q989B4	mlo:mll6499	Cellular processes: Cell envelope biogenesis, outer membrane	COG3307	M	LIPID A BIOSYNTHESIS
MrN33_90	x	MrN33_46b02	JX668879	-1.82	1.36	1.19	1.16	1.22	-1.37	-1.52	oxidoreductase activity	GO:0016491	Q89GM3	WP_023800235.1	betaine-aldehyde dehydrogenase [Mesorhizobium	269	4e-84	http://www.ebi.ac.uk/QuickGO/GProtein?ac=Q89GM3	bja:bll6322	Metabolism: Energy production and conversion	COG1012	C	NA
MrN33_152	x	MrN33_46c02	JX668940	-2.22	1.1	-1.06	1.12	1	-1.75	-2.08	No GO ID / UniProtKB Hit	NA	NA	WP_038731001.1	methyltransferase [Burkholderia sp. ABCPW 1]	91.7	4e-19	NA	NA	NA	NA	NA	NA
MrN33_47	x	MrN33_46h02	JX668836	-2.13	1.25	1.27	1.42	1.08	1.04	-2.27	integral to membrane (Cellular Component)	GO:0016021	Q92LY9	gi|190892370|ref|YP_001978912.1|	putative amino acid efflux proter (lysine transporter)	145	1e-33	http://www.ebi.ac.uk/QuickGO/GProtein?ac=Q92LY9	sme:SMc02981	Metabolism: Amino acid transport and metabolism	COG1280	E	NA
	MrN33_190	MrN33_49c08	JX668978	-1.05	1.39	1.62	1.58	1.39	-1.41	1.12	Mlr2759 protein	NA	Q98HQ6	Q98HQ6	hypothetical protein mlr2759 Mesorhizobium loti	2027	0	http://www.ebi.ac.uk/QuickGO/GProtein?ac=Q98HQ6	mlo:mlr2759	NA	NA	NA	NA
MrN33_46	x	MrN33_50f08	JX668835	-11.1	1.09	1	1.24	1.23	-1.92	-7.69	NA	NA	NA	WP_035637488.1	hypothetical protein Bradyrhizobium sp. OHSU_III]	127	4e-32	NA	NA	NA	NA	NA	NA
MrN33_170	x	MrN33_51g03	JX668958	-2.33	-1.04	-1.16	1.03	1.17	-1.12	-2.44	electron carrier activity, oxidoreductase activity, coenzyme binding	GO:0016491	Q2KDI6	WP_006335600.1	NAD(P)H dehydrogenase (Quinone) [Mesorhizobium sp. STM 4661]	238	3e-76	http://www.ebi.ac.uk/QuickGO/GProtein?ac=Q2KDI6	rRHE_CH00277	Poorly characterized proteins: General function prediction only	COG2249	R	NA
MrN33_51	x	MrN33_55a05	JX668840	-6.67	1.49	1.54	1.69	-1.14	-2.04	-5.56	nucleoside-triphosphatase activity	GO:0017111	Q1QF56	EHH05202.1	conjugal transfer protein [Mesorhiz...	273	2e-83	http://www.ebi.ac.uk/QuickGO/GProtein?ac=Q1QF56	nha:Nham_4566	Cellular processes: Cell motility and secretion	COG3451	N	PREPROTEIN TRANSLOCASE SUBUNITS
List of 28 genomic clones / contigs that mainly showed up-regulation at condition T5, and slightly at condition T4, as compared to the reference sample (T0, 21ºC).
Genomic Clone ID	Genomic Contig ID	Representative clones	GenBank accession numbers	GT4-4C	T1-2min	T2-4min	T3-8min	T4-60min	T5-240min	GT10-10C	Description (GO or UniProtKB)	GO ID	UniProtKB	BLAST ID	BLAST (NCBI / UniProtKB)	SCORE	E value of BLASTX	Remarks	KEGG ID	Clusters Orthologous Group (COG)	COG Function Code	Functional Categories	Pathways and functional systems in COG / KEGG
	MrN33_166	MrN33_03b06	JX668954	1.01	-1.06	-1.1	-1.11	-1.05	1.78	-1.2	transporter activity	GO:0005215	Q98D20	WP_023732669.1	polar amino acid ABC transporter permease, Mesorhizobium sp. LNJC403B00]	286	1e-92	http://www.ncbi.nlm.nih.gov/Structure/cdd/wrpsb.cgi	mlo:mlr4898	Metabolism: Amino acid transport and metabolism	COG0765	E	NA
	MrN33_193	MrN33_10b03	JX668981	1.34	-1.3	-1.47	-1.41	1.02	1.88	-1.22	hydrolase activity, hydrolyzing O-glycosyl compounds	GO:0004553	B9K2V3	gi|227819802|ref|YP_002823773.1|	endo-1,3-1,4-beta-glycanase, C-terminal secretion signal protein	210	6e-53	http://www.ebi.ac.uk/QuickGO/GProtein?ac=B9K2V3	avi:Avi_6224	Metabolism: Carbohydrate transport and metabolism	COG2273	G	NA
MrN33_7	x	MrN33_10b11	JX668797	-1.23	-1.04	1.03	1.31	1.02	1.35	-1.22	No GO ID / UniProtKB Hit	NA	F7Y7T6	WP_027040991.1	iron-binding protein [Mesorhizobium sp. URHC0008]	395	1e-136	NA	NA	NA	NA	NA	NA
MrN33_111	x	MrN33_10f11	JX668900	1.44	-1.59	-1.56	-1.92	-1.18	1.82	-1.14	No GO ID / UniProtKB Hit	NA	Q07NV2	Q07NV2	Putative uncharacterized protein	419	2.0×10-39	http://www.ebi.ac.uk/QuickGO/GProtein?ac=Q07NV2	rpe:RPE_2443	NA	NA	NA	NA
MrN33_11f10	x	MrN33_11f10	KR133475	-1.12	-1.02	1.1	1.02	1.14	1	-1.19	Putative uncharacterized protein	NA	E8TER0	WP_027040199.1	hypothetical protein	554	0	http://www.ebi.ac.uk/QuickGO/GProtein?ac=E8TER0	mci:Mesci_0719	NA	NA	NA	NA
MrN33_116	x	MrN33_14b09	JX668905	-1.25	1.01	-1.08	-1.05	1.02	1.1	-1.12	Hydrolase activity, catalytic activity	GO:0016787	F7XZN3	F7XZN3	Haloacid dehalogenase domain protein hydrolas	264	8e-69	http://www.ebi.ac.uk/QuickGO/GProtein?ac=F7XZN3	NA	Poorly characterized proteins: General function prediction only	COG1011	R	NA
MrN33_154	x	MrN33_15b03	JX668942	1.08	-1.01	1.26	1.29	1.26	1.04	-1.23	No GO ID / UniProtKB Hit	NA	NA	gi|119385164|ref|YP_916220.1|	hypothetical protein Pden_2437 [Pa	47	0.0007	NA	NA	NA	NA	NA	NA
MrN33_82	x	MrN33_16f05	JX668871	-1.25	1	-1.08	1.01	1	1.27	-1.22	N-acetylmuramoyl-L-alanine amidase activity	GO:0008745	Q98H42	gi|13472671|ref|NP_104238.1|	N-formylglutamate amidohydrolase	359	7e-98	http://www.ebi.ac.uk/QuickGO/GProtein?ac=Q98H42	mlo:mll3040	NA	NA	NA	NA
MrN33_106	x	MrN33_16h02	JX668895	1.36	-1.03	-1.02	-1.14	1.02	-1.23	-1.05	inorganic diphosphatase activity	GO:0004427	Q98ER2	gi|13473502|ref|NP_105069.1|	inorganic pyrophosphatase	182	1e-44	http://www.ebi.ac.uk/QuickGO/GProtein?ac=Q98ER2	mlo:mll4120	Metabolism: Energy production and conversion	COG0221	C	NA
MrN33_17h12	x	MrN33_17h12	KR133473	-1.06	-1.02	-1.02	-1.05	-1.25	1.44	-1.23	No GO ID / UniProtKB Hit	NA	Q11JV5	WP_023718359.1	hypothetical protein [Mesorhizobium sp.	147	1e-42	http://www.ebi.ac.uk/QuickGO/GProtein?ac=Q11JV5	mes:Meso_0923	Poorly characterized proteins: Function unknown	COG2110	S	NA
MrN33_169	x	MrN33_22b06	JX668957	-1.25	1.03	-1.15	1	1.05	1.87	-1.06	hydrolase activity	NA	E8TK35	WP_023717497.1	beta-lactamase domain protein Mesorhizobium sp.	270	1e-87	http://www.ebi.ac.uk/QuickGO/GProtein?ac=E8TK35	mci:Mesci_2258	Poorly characterized proteins: General function prediction only	COG0491	R	NA
MrN33_158	x	MrN33_28a02	JX668946	-1.47	-1.02	-1.01	1	-1.11	1.13	-1.2	ATP-dependent DNA helicase activity, hydrolase activity	GO:0004003	Q983V0	gi|13476580|ref|NP_108150.1|	ATP-dependent DNA helicase	795	0	http://www.ebi.ac.uk/QuickGO/GProtein?ac=Q983V0	mlo:mlr8166	Information storage and processing: DNA Replication, recombination, and repair	COG0210	L	BASAL REPLICATION MACHINERY
MrN33_105	x	MrN33_29c09	JX668894	-1.1	-1.45	-1.32	-1.43	-1.41	1.67	-1.04	nucleoside-triphosphatase activity	GO:0017111	Q92TK5	gi|13473592|ref|NP_105160.1|	cell division protein ftsK homolog	326	1e-87	http://www.ebi.ac.uk/QuickGO/GProtein?ac=Q92TK5	sme:SM_b20595	Cellular processes: Cell division and chromosome partitioning	COG1674	D	NA
MrN33_29f04	x	MrN33_29f04	KR133479	-1.43	-1.06	1.07	-1.03	-1.14	1.17	-1.54	phosphorus-oxygen lyase activity	NA	E8TAI2	ESZ26865.1	diguanylate cyclase PAS/PAC sensor-containing	454	4e-153	http://www.ebi.ac.uk/QuickGO/GProtein?ac=E8TAI2	mci:Mesci_1573	Cellular processes: Signal transduction mechanisms	COG2202	T	NA
MrN33_121	x	MrN33_31d05	JX668910	1.13	-1.12	1.08	-1.22	1.06	1.04	1.07	DNA-directed DNA polymerase activity	GO:0003887	Q98JM5	gi|13471007|ref|NP_102576.1|	DNA polymerase IV	487	e-136	http://www.ebi.ac.uk/QuickGO/GProtein?ac=Q98JM5	mlo:mlr1877	Information storage and processing: DNA Replication, recombination, and repair	COG0389	L	DNA POLYMERASE III SUBUNITS
	MrN33_137	MrN33_33d10	JX668926	1.12	-1.59	-1.82	-1.85	-1.2	1.73	-1.09	structural molecule activity	GO:0005198	Q98HC9	WP_027060077.1	flagellin(flaA)	227	1e-68	http://www.ebi.ac.uk/QuickGO/GProtein?ac=Q98HC9	mlo:mlr2927	Cellular processes: Cell motility and secretion	COG1344	N	FLAGELLUM STRUCTURE AND BIOGENESIS
MrN33_34h04	x	MrN33_34h04	KR133474	-1.01	-1.33	-1.32	-1.27	-1.14	1.34	-1.39	N-acetyl-gamma-glutamyl-phosphate reductase activity, oxidoreductase activity	GO:0003942	Q982X3	WP_006332678.1	N-acetyl-gamma-glutamyl-phosphate reductase	534	0	http://www.ebi.ac.uk/QuickGO/GProtein?ac=Q982X3	mlo:mll8452	Metabolism: Amino acid transport and metabolism	COG0002	E	ARGININE BIOSYNTHESIS
MrN33_53	x	MrN33_34h05	JX668842	1.08	-1.39	-1.47	-1.41	-1.11	1.32	-1.56	Putative uncharacterized protein	NA	F7Y2L8	gi|260463262|ref|ZP_05811463.1|	hypothetical protein mll8241	166	7e-40	http://www.ebi.ac.uk/QuickGO/GProtein?ac=F7Y2L8	NA	NA	NA	NA	NA
MrN33_18	x	MrN33_35f01	JX668808	-1.15	-1.35	-1.35	-1.15	1.24	3.71	-1.2	Nucleic acid binding	GO:0003676	Q983T5	ESZ20651.1	cold shock protein	167	2e-48	http://www.ebi.ac.uk/QuickGO/GProtein?ac=Q983T5	mlo:mlr8184	Information storage and processing: Transcription	COG1278	K	TRANSCRIPTIONAL REGULATORS
MrN33_66	x	MrN33_37h12	JX668855	-1.04	-1.11	-1.43	-1.08	-1.18	1.41	-1.12	Uncharacterized protein y4hP	NA	P50360	WP_019863442.1	hypothetical protein [Mesorhizobium loti]	159	1e-44	http://www.ebi.ac.uk/QuickGO/GProtein?ac=P50360	rhi:NGR_a03340	NA	NA	NA	NA
MrN33_85	x	MrN33_38a12	JX668874	-1.09	-1.15	-1.22	-1.39	1.2	1.06	-1.1	sodium:dicarboxylate symporter activity	GO:0017153	Q98AV2	WP_023719305.1	C4-dicarboxylate ABC transporter [Mesorhizobium sp. LSHC420B00]	440	2e-150	http://www.ebi.ac.uk/QuickGO/GProtein?ac=Q98AV2	mlo:mll5840	Metabolism: Energy production and conversion	COG1301	C	PYRUVATE DECARBOXYLATION
MrN33_39c09	x	MrN33_39c09	KR133472	-1.52	-1.06	-1.1	-1.18	-1.08	1.64	-1.3	hydrolase activity	GO:0016787	W9E5H0	WP_027033623.1	metallophosphatase [Mesorhizobium loti]	405	2e-139	http://www.ncbi.nlm.nih.gov/Structure/cdd/wrpsb.cgi	NA	Metabolism: Energy production and conversion	COG1304	C	Coenzyme transport and metabolism
	MrN33_123	MrN33_40f12	JX668912	1.44	-1.19	-1.37	-1.33	1.11	1.4	-1.18	Putative uncharacterized protein	NA	F7Y2L8	WP_023805011.1	hypothetical protein [Mesorhizobium sp.	522	1e-176	http://www.ebi.ac.uk/QuickGO/GProtein?ac=F7Y2L8	NA	NA	NA	NA	NA
MrN33_164	x	MrN33_41f03	JX668952	1.43	-1.25	-1.45	-1.22	-1.12	1.15	-1.04	transposase activity, DNA binding	GO:0004803	Q981E4	gi|13475314|ref|NP_106878.1|	transposase	182	1e-64	http://www.ebi.ac.uk/QuickGO/GProtein?ac=Q981E4	mlo:mll1284	NA	NA	NA	NA
MrN33_50	x	MrN33_43f06	JX668839	-1.09	-1.16	-1.23	-1.32	1.03	1.49	-1.19	catalytic activity	GO:0003824	Q98HI8	gi|13472525|ref|NP_104092.1|	cardiolipin synthase	293	5e-78	http://www.ebi.ac.uk/QuickGO/GProtein?ac=Q98HI8	mlo:mlr2852	Metabolism: Lipid metabolism	COG1502	I	FATTY ACID BIOSYNTHESIS
MrN33_52	x	MrN33_49h10	JX668841	-1.49	-1.2	-1.43	-1.23	-1.3	1.34	-1.75	transporter activity	GO:0005215	Q988Z1	WP_027035713.1	spermidine/putrescine ABC transporter substrate binding protein Mesorhizobium ciceri]	240	1e-75	http://www.ebi.ac.uk/QuickGO/GProtein?ac=Q988Z1	mlo:mlr6533	Metabolism: Amino acid transport and metabolism	COG0687	E	NA
MrN33_122	x	MrN33_50d07	JX668911	-1.47	-1.22	-1.27	-1.14	-1.11	1.32	-1.47	hydrolase activity	GO:0016787	A3WRE8	WP_023825330.1	alpha/beta hydrolase fold protein [Mesorhizobium sp.	221	1e-69	http://www.ebi.ac.uk/QuickGO/GProtein?ac=A3WRE8	NA	Poorly characterized proteins: General function prediction only	COG0596	R	NA
MrN33_125	x	MrN33_53c06	JX668914	1	1.04	1.18	-1.15	1.01	1.05	1.16	ligase activity, argininosuccinate lyase activity	GO:0016874	Q981V0	WP_023721086.1	argininosuccinate lyase [Mesorhizobium sp.	295	2e-95	http://www.ebi.ac.uk/QuickGO/GProtein?ac=Q981V0	mlo:mll9226	Metabolism: Amino acid transport and metabolism	COG0165	E	ARGININE BIOSYNTHESIS
List of 63 clones / contigs that mainly exhibited up-regulation during constant cold conditions GT4 and GT10.
Genomic Clone ID	Genomic Contig ID	Representative clones	GenBank accession numbers	GT4-4C	T1-2min	T2-4min	T3-8min	T4-60min	T5-240min	GT10-10C	Description (GO or UniProtKB)	GO ID	UniProtKB	BLAST ID	BLAST (NCBI / UniProtKB)	SCORE	E value of BLASTX	Remarks	KEGG ID	Clusters Orthologous Group (COG)	COG Function Code	Functional Categories	Pathways and functional systems in COG / KEGG
MrN33_119	x	MrN33_01f09	JX668908	1.7	-1.25	-1.33	-1.35	-1.27	1.16	1.48	transporter activity	GO:0005215	Q98BV1	WP_006325022.1	ABC transporter, periplasmic binding	185	1e-50	http://www.ncbi.nlm.nih.gov/Structure/cdd/wrpsb.cgi	mlo:mlr5416	Metabolism: Amino acid transport and metabolism, Cellular processes: Inorganic ion transport and metabolism	COG0747	E	NA
MrN33_02a09	x	MrN33_02a09	KR133476	-1.11	-1.04	1	1.01	-1.01	-1.2	1.05	GTPase activity	GO:0008152	X5Q6F6	WP_023678130.1	GTP-binding protein TypA [Mesorhizobium sp.	239	1e-72	http://www.ebi.ac.uk/QuickGO/GProtein?ac=X5Q6F6	NA	NA	NA	NA	NA
MrN33_98	x	MrN33_02a12	JX668887	1	-1.04	-1.09	-1.25	1.02	1.01	1.07	metal ion transmembrane transporter activity	GO:0046873	Q98HV3	gi|13472410|ref|NP_103977.1|	magnesium/cobalt transport protein	235	1e-60	http://www.ebi.ac.uk/QuickGO/GProtein?ac=Q98HV3	mlo:mlr2697	Cellular processes: Inorganic ion transport and metabolism	COG0598	P	MULTISUBUNIT NA+/H+ ANTIPORTER
MrN33_162	x	MrN33_02c08	JX668950	2.11	1.07	1.01	1.01	-1.01	1.01	1.04	transporter activity, binding	GO:0005215	Q98JD2	WP_006203949.1	amino acid-binding protein	551	0	http://www.ebi.ac.uk/QuickGO/GProtein?ac=Q98JD2	mlo:mlr1996	Metabolism: Amino acid transport and metabolism	COG2113	E	NA
MrN33_57	x	MrN33_02g10	JX668846	1.5	1.21	1.43	1.26	1.01	-1.3	2	Putative uncharacterized protein	NA	NA	WP_010911334.1	hypothetical protein [Mesorhizobium loti]	263	1e-84	http://www.uniprot.org/uniprot/F7Y961	NA	NA	NA	NA	NA
MrN33_177	x	MrN33_03a11	JX668965	1.1	-1.22	-1.09	-1.14	-1.01	1.04	1.21	acetyl-CoA:L-glutamate N-acetyltransferase activity, transferase activity, transferring acyl groups, Catalitic activity	GO:0004042	Q98G72	Q98G72	Arginine biosynthesis bifunctional protein Mesorhizobium loti	1200	1.0×10-129	http://www.ebi.ac.uk/QuickGO/GProtein?ac=Q98G72	mlo:mll3461	Poorly characterized proteins: General function prediction only	COG1364	R	ARGININE BIOSYNTHESIS
MrN33_56	x	MrN33_03f07	JX668845	1.14	-1.23	-1.23	-1.45	-1.2	1.19	1.23	peptide transporter activity	GO:0015197	Q53193	WP_024927430.1	MULTISPECIES: ABC transporter ATP-binding protein [Mesorhizobium]	423	1e-144	http://www.ebi.ac.uk/QuickGO/GProtein?ac=Q53193	rhi:NGR_a01410	Poorly characterized proteins: General function prediction only	COG1123	R	NA
	MrN33_10	MrN33_03g12	JX668800	1.82	-1.28	-2	-1.52	-1.35	1.09	1.28	transporter activity	GO:0005215	Q98F22	gi|260461191|ref|ZP_05809440.1|	branched-chain amino acid ABC transporter,periplasmic amino acid-binding protein	102	2e-22	http://www.ebi.ac.uk/QuickGO/GProtein?ac=Q98F22	mlo:mll3976	Metabolism: Amino acid transport and metabolism	COG0559	E	NA
MrN33_163	x	MrN33_05a10	JX668951	1.1	1.03	1.03	-1.12	-1.02	-1.01	1.28	oxidoreductase activity, acting on CH-OH group of donors	GO:0016614	Q987T8	WP_023716472.1	2-hydroxy-acid oxidase	115	2e-28	http://www.ebi.ac.uk/QuickGO/GProtein?ac=Q987T8	mlo:mlr6919	Metabolism: Energy production and conversion	COG0277	C	NA
MrN33_160	x	MrN33_06f06	JX668948	1.17	-1.15	-1.28	-1.2	-1.16	-1.02	1.25	isomerase activity, catalytic activity	GO:0016853	Q88PD2	gi|118590397|ref|ZP_01547799.1|	3-beta hydroxysteroid dehydrogen	94	4e-18	http://www.ebi.ac.uk/QuickGO/GProtein?ac=Q88PD2	ppu:PP_0918	Cellular processes: Cell envelope biogenesis, outer membrane, Cell motility and secretion, Metabolism: Carbohydrate transport and metabolism	COG0451	MG	NA
MrN33_34	x	MrN33_07f03	JX668823	-1.01	-1.23	-1.2	-1.2	-1.1	-1.09	1.24	methionine-tRNA ligase activity	GO:0004825	Q11HZ7	gi|13470650|ref|NP_102219.1|	methionyl-tRNA synthetase	656	0	http://www.ebi.ac.uk/QuickGO/GProtein?ac=Q11HZ7	mes:Meso_1583	Information storage and processing: Translation, ribosomal structure and biogenesis	COG0143	J	AMINOACYL-TRNA SYNTHETASES AND ALTERNATIVE SYSTEMS FOR AMINO ACID ACTIVATION
MrN33_143	x	MrN33_07f07	NA	1.53	-1.19	-1.18	-1.04	-1.02	1.09	1.36	GDP-mannose 4,6-dehydratase activity, catalytic activity	GO:0008446	Q6QW93	gi|163733227|ref|ZP_02140671.1|	GDP-mannose 4,6-dehydratase Bme9	81	4e-14	http://www.ebi.ac.uk/QuickGO/GProtein?ac=Q6QW93	NA	Cellular processes: Cell envelope biogenesis, outer membrane	COG1089	M	NA
	MrN33_189	MrN33_08d02	JX668977	1.88	-1.14	-1.28	-1.35	-1.25	1.31	1.75	outer membrane-bounded periplasmic space (Cellular Component)	GO:0030288	Q98CF9	gi|13474308|ref|NP_105876.1|	periplasmic mannitol-binding protein; SmoM	399	e-109	http://www.ebi.ac.uk/QuickGO/GProtein?ac=Q98CF9	mlo:mlr5166	Metabolism: Carbohydrate transport and metabolism	COG1638	G	NA
MrN33_72	x	MrN33_08g04	JX668861	1.33	-1.04	-1.25	-1.25	-1.08	1.02	1.19	Putative uncharacterized protein	NA	NA	F7Y5S5	hypothetical protein	313	5.0×10-27	http://www.uniprot.org/uniprot/F7Y5S5	NA	NA	NA	NA	NA
MrN33_81	x	MrN33_09d08	JX668870	1.21	-1.11	1.09	-1.03	-1.09	-1.06	1.31	acetylglutamate kinase activity	GO:0003991	Q11LE1	gi|13474041|ref|NP_105609.1|	acetylglutamate kinase	272	1e-71	http://www.ebi.ac.uk/QuickGO/GProtein?ac=Q11LE1	mes:Meso_0380	Metabolism: Amino acid transport and metabolism	COG0548	E	ARGININE BIOSYNTHESIS
MrN33_78	x	MrN33_10e01	JX668867	2.2	-1.14	-1.39	-1.28	-1.18	1.25	1.94	Mll9755 protein, unknown function	NA	Q98NT0	Q98NT0	Mll9755 protein	448	7.0×10-43	http://www.ebi.ac.uk/QuickGO/GProtein?ac=Q98NT0	mlo:mll9755	NA	NA	NA	NA
MrN33_129	x	MrN33_11c02	JX668918	1.46	-1.33	-1.72	-1.61	-1.54	-1.39	1.74	Putative uncharacterized protein	NA	F7Y1W1	gi|13473102|ref|NP_104669.1|	hypothetical protein mll3593	152	1e-35	http://www.uniprot.org/uniprot/F7Y1W1	NA	Poorly characterized proteins: General function prediction only	COG3450	R	NA
	MrN33_45	MrN33_13a07	JX668834	1.25	1.41	1.21	1.15	1.02	-1.33	2.19	sequence-specific DNA binding transcription factor activity	GO:0003700	B9JLU6	gi|222080892|ref|YP_002540255.1|	transcriptional regulator prote	286	2e-75	http://www.ebi.ac.uk/QuickGO/GProtein?ac=B9JLU6	ara:Arad_7081	Information storage and processing: Transcription	COG2207	K	TRANSCRIPTIONAL REGULATORS
MrN33_64	x	MrN33_13d02	JX668853	1.2	-1.01	-1.32	-1.2	-1.3	-1.49	1.59	argininosuccinate synthase activity	GO:0004055	Q98E81	gi|13473685|ref|NP_105253.1|	argininosuccinate synthase	261	1e-68	http://www.ebi.ac.uk/QuickGO/GProtein?ac=Q98E81	mlo:mlr4366	Metabolism: Amino acid transport and metabolism	COG0137	E	ARGININE BIOSYNTHESIS
MrN33_117	x	MrN33_13f05	JX668906	1.56	-1.06	-1.03	1.06	-1.05	1.13	1.4	No GO ID / UniProtKB Hit	NA	Q98ED7	Q98ED7	Mll4293 protein	616	1.0×10-61	http://www.ebi.ac.uk/QuickGO/GProtein?ac=Q98ED7	mlo:mll4293	NA	NA	NA	NA
MrN33_14d07	x	MrN33_14d07	KR133470	1.39	-1.01	-1.01	-1.04	-1.08	-1.09	1.43	Trehalosemaltose utilization protein	NA	B3Q5J6	WP_006337020.1	trehalosemaltose utilization protein	471	9e-165	http://www.ncbi.nlm.nih.gov/Structure/cdd/wrpsb.cgi	RHECIAT_PC0000399	Carbohydrate transport and metabolism	COG4813	G	Carbohydrate transport and metabolism
	MrN33_87	MrN33_15h12	JX668876	1.17	-1.19	-1.59	-1.41	-1.3	-1.05	1.41	OsmC-like protein (Biological Process)	GO:0006950	Q1AY74	gi|108805157|ref|YP_645094.1|	OsmC-like protein	107	1e-21	http://www.ebi.ac.uk/QuickGO/GProtein?ac=Q1AY74	rxy:Rxyl_0684	NA	NA	NA	NA
MrN33_23	x	MrN33_16d12	JX668813	1.24	-1.23	-1.69	-1.59	-1.35	-1.15	1.29	Putative uncharacterized protein	NA	Q11N14	Q11N14	Putative uncharacterized protein	209	4.0×10-15	http://www.ebi.ac.uk/QuickGO/GProtein?ac=Q11N14	mes:Meso_4218	NA	NA	NA	NA
	MrN33_1	MrN33_16e05	JX668791	1.27	-1.06	-1.05	1.01	-1.19	1.04	1.52	No GO ID / UniProtKB Hit	NA	NA	gi|27376804|ref|NP_768333.1|	hypothetical protein blr1693	302	8e-80	NA	NA	NA	NA	NA	NA
	MrN33_146	MrN33_16g02	JX668934	1.04	-1.04	-1.05	-1.03	-1.09	-1.06	-1.01	oxidoreductase activity, acting on single donors with incorporation of molecular oxygen, incorporation of two atoms of oxygen	NA	E8TJ27	E8TJ27	Glyoxalase/bleomycin resistance protein/dioxy	741	1.0×10-76	http://www.ebi.ac.uk/QuickGO/GProtein?ac=E8TJ27	mci:Mesci_2187	Poorly characterized proteins: Function unknown	COG2764	S	NA
MrN33_138	x	MrN33_17g08	JX668927	1.65	-1.03	-1.18	-1.1	-1.01	-1.32	1.36	NADH dehydrogenase (quinone) activity	GO:0050136	Q11JK3	gi|13471407|ref|NP_102973.1|	NADH dehydrogenase subunit A	197	8e-49	http://www.ebi.ac.uk/QuickGO/GProtein?ac=Q11JK3	mes:Meso_1025	Metabolism: Energy production and conversion	COG0649	C	NADH:UBIQUINONE OXIDOREDUCTASE SUBUNITS
MrN33_180	x	MrN33_18h10	JX668968	1.87	-1.59	-2.33	-1.82	-1.82	1.55	1.49	Long-chain fatty acid transport protein	NA	Q98LB2	gi|13471196|ref|NP_102765.1|	long-chain fatty acid transport protein	152	1e-35	http://www.ebi.ac.uk/QuickGO/GProtein?ac=Q98LB2	mlo:mll1103	Metabolism: Lipid metabolism	COG2067	I	FATTY ACID BIOSYNTHESIS
	MrN33_185	MrN33_19h05	JX668973	1.75	-1.08	-1.18	-1.27	-1.19	-1.02	1.43	Mll0865 protein	NA	Q98LV2	Q98LV2	hypothetical protein mll0865	1000	1.0×10-106	http://www.ebi.ac.uk/QuickGO/GProtein?ac=Q98LV2	mlo:mll0865	NA	NA	NA	NA
MrN33_75	x	MrN33_20a05	JX668864	1.44	-1.14	-1.25	-1.08	-1.27	1.03	1.15	Putative uncharacterized protein	NA	B9JPZ3	gi|222102086|ref|YP_002546676.1|	hypothetical protein CaulDRAFT_0249	184	e-045	http://www.ebi.ac.uk/QuickGO/GProtein?ac=B9JPZ3	ara:Arad_12171	NA	NA	NA	NA
	MrN33_192	MrN33_20c09	KR133469	1.81	-1.09	1.01	-1.16	-1.23	1	1.91	Uncharacterized protein / Mlr2754 protein	NA	Q98HR0	WP_027047308.1	hypothetical protein	476	1e-165	http://www.ebi.ac.uk/QuickGO/GSearch?q=WP%20027047308.1#1=2	mlo:mlr2754.	NA	NA	NA	NA
MrN33_175	x	MrN33_20c10	JX668963	1.99	1.05	-1.1	1	-1.03	-1.67	1.1	electron carrier activity, heme binding, iron ion binding	GO:0009055	Q98BN4	WP_036242262.1	cytochrome c [Mesorhizobium loti MA	78.6	1e-15		mlo:mll5495	Metabolism: Energy production and conversion	COG3474	C	NA
MrN33_159	x	MrN33_20d03	JX668947	1.33	-1.1	-1.02	-1.1	-1.08	-1.1	1.5	arginase activity, metal ion binding	GO:0004053	E8TKP2	E8TKP2	Alanine racemase domain protein	609	2.0×10-61	http://www.ebi.ac.uk/QuickGO/GProtein?ac=E8TKP2	mci:Mesci_5949	Metabolism: Amino acid transport and metabolism	COG0010	E	ARGININE BIOSYNTHESIS
MrN33_24	x	MrN33_20f05	NA	2.11	-1.16	-1.1	-1.08	-1.02	1.15	1.34	sequence-specific DNA binding transcription factor activity	GO:0003700	Q1YEM9	gi|241113649|ref|YP_002973484.1|	transcriptional regulator, DeoR	49	0.0003	http://www.ebi.ac.uk/QuickGO/GProtein?ac=Q1YEM9	NA	Metabolism: Transcriptional regulators of sugar metabolism	COG1349	KG	TRANSCRIPTIONAL REGULATORS
MrN33_62	x	MrN33_22e11	JX668851	1.72	-1.12	-1.3	-1.33	-1.09	-1.2	1.85	polyamine-transporting ATPase activity	GO:0015417	Q8KJD6	gi|260464311|ref|ZP_05812503.1|	putative ABC transporter ATP-binding protein	259	1e-67	http://www.ebi.ac.uk/QuickGO/GProtein?ac=Q8KJD6	NA	Cellular processes: Cell motility and secretion	COG3839	N	PREPROTEIN TRANSLOCASE SUBUNITS
MrN33_40	x	MrN33_24c07	JX668829	1.66	-1.2	-1.43	-1.18	-1.33	-1.2	1.23	sugar efflux transmembrane transporter activity	GO:0015542	Q982Y6	ESY65372.1	hypothetical protein X743_29615 [Mesorhizobium sp.	464	2e-158	http://www.ncbi.nlm.nih.gov/Structure/cdd/wrpsb.cgi	mlo:mlr8439	Cellular processes: Cell motility and secretion	COG2244	N	PREPROTEIN TRANSLOCASE SUBUNITS
MrN33_25e12	x	MrN33_25e12	KR133471	1.49	-1.61	-1.75	-1.89	-1.37	-1.67	2.01	phenylalanine-tRNA ligase activity	GO:0004812	Q98CP9	WP_029347482.1	phenylalanyl-tRNA synthetase subunit alpha	470	2e-162	http://www.ncbi.nlm.nih.gov/Structure/cdd/wrpsb.cgi	mlo:mll5055	Information storage and processing: Translation, ribosomal structure and biogenesis	COG0016	J	AMINOACYL-TRNA SYNTHETASES AND ALTERNATIVE SYSTEMS FOR AMINO ACID ACTIVATION
	MrN33_95	MrN33_27e10	JX668884	1.44	-1.06	-1.35	-1.16	-1.27	-1.02	1.62	fructose-bisphosphate aldolase activity, catalytic activity	GO:0004332	Q986N8	gi|13476059|ref|NP_107629.1|	fructose-1,6-bisphosphate aldolase Mesorhizobium loti	540	0	http://www.ebi.ac.uk/QuickGO/GProtein?ac=Q986N8	mlo:mll7273	Metabolism: Carbohydrate transport and metabolism	COG0191	G	GLYCOLYSIS, GLUCONEOGENESIS
MrN33_31	x	MrN33_29d06	JX668820	1.16	-1.35	-1.37	-1.35	-1.3	1.58	1.06	N-methyltransferase activity	GO:0008170	Q985U9	gi|13476248|ref|NP_107818.1|	adenine DNA methyltransferase	419	e-115	http://www.ebi.ac.uk/QuickGO/GProtein?ac=Q985U9	mlo:mlr7520	Information storage and processing: DNA Replication, recombination, and repair	COG0863	L	BASAL REPLICATION MACHINERY, DNA POLYMERASE III SUBUNITS
MrN33_112	x	MrN33_29e04	JX668901	1.63	-1.28	-1.79	-1.59	-1.69	1.32	1.45	transporter activity	GO:0005215	Q98CK3	gi|13474264|ref|NP_105832.1	alpha-glucosides ABC transporter, substrate-binding protein	428	e-118	http://www.ebi.ac.uk/QuickGO/GProtein?ac=Q98CK3	mlo:mll5113	Metabolism: Carbohydrate transport and metabolism	COG1653	G	NA
MrN33_43	x	MrN33_29g10	JX668832	1.46	-1.41	-1.79	-1.67	1.13	1.23	1.64	phosphoribosylaminoimidazolesuccinocarboxamide synthase activity	GO:0004639	Q98NM8	gi|13470379|ref|NP_101947.1|	phosphoribosylaminoimidazole-succinocarboxamide synthase	515	0	http://www.ebi.ac.uk/QuickGO/GProtein?ac=Q98NM8	mlo:mll0069	Metabolism: Nucleotide transport and metabolism	COG0152	F	PURINE BIOSYNTHESIS
MrN33_30e04	x	MrN33_30e04	KR133477	-1.11	-1.04	1	1.01	-1.01	-1.2	1.05	sequence-specific DNA binding transcription factor activity	GO:0003700	Q98CX1	WP_006325732.1	Transcriptional regulator, LacI family	350	2e-117	http://www.ebi.ac.uk/QuickGO/GProtein?ac=Q98CX1	mlo:mll4964	Information storage and processing: Transcription	COG1609	K	TRANSCRIPTIONAL REGULATORS
MrN33_60	x	MrN33_31f03	JX668849	1.48	-1.28	-1.47	-1.47	-1.33	-1.11	1.5	structural constituent of ribosome	GO:0003735	Q11DS9	gi|13473066|ref|NP_104633.1|	50S ribosomal protein L28	177	8e-43	http://www.ebi.ac.uk/QuickGO/GProtein?ac=Q11DS9	mes:Meso_3074	Information storage and processing: Translation, ribosomal structure and biogenesis	COG0227	J	RIBOSOMAL PROTEINS - LARGE SUBUNIT
MrN33_77	x	MrN33_34b06	JX668866	-1.06	-1.3	-1.41	-1.39	-1.09	1.33	1.61	oxidoreductase activity	GO:0016491	Q98LG1	Q98LG1	Probable short chain dehydrogenase	390	6.0×10-36	http://www.ebi.ac.uk/QuickGO/GProtein?ac=Q98LG1	mlo:mll1036	Poorly characterized proteins: General function prediction only	COG1028	QR	FATTY ACID BIOSYNTHESIS
MrN33_25	x	MrN33_34c05	JX668814	1.62	1.04	-1.03	1.03	-1.1	-1.12	1.43	leucine-tRNA ligase activity	GO:0004823	Q11DE4	gi|260466804|ref|ZP_05812989.1|	leucyl-tRNA synthetase [Mesorhiz...	265	2e-69	http://www.ebi.ac.uk/QuickGO/GProtein?ac=Q11DE4	mes:Meso_3209	Information storage and processing: Translation, ribosomal structure and biogenesis	COG0495	J	AMINOACYL-TRNA SYNTHETASES AND ALTERNATIVE SYSTEMS FOR AMINO ACID ACTIVATION
MrN33_79	x	MrN33_34c06	JX668868	1.63	-1.11	-1.14	-1.12	-1.37	-1.11	1.65	Mo-molybdopterin cofactor biosynthetic process (Biological Process)	GO:0006777	Q2TV04	gi|260460199|ref|ZP_05808451.1|	molybdenum cofactor synthesis do	260	1e-67	http://www.ebi.ac.uk/QuickGO/GProtein?ac=Q2TV04	NA	Metabolism: Coenzyme transport and metabolism	COG0303	H	COENZYME A BIOSYNTHESIS
MrN33_181	x	MrN33_35a03	JX668969	1.25	-1.06	-1.1	-1.1	-1.14	1	1.04	transporter activity	NA	E8TKH7	YP_004143847.1	binding-protein-dependent transport systems inner membrane component	274	1e-88	http://www.ebi.ac.uk/QuickGO/GProtein?ac=E8TKH7	mci:Mesci_4688	Cellular processes: Inorganic ion transport and metabolism	COG0600	P	NA
	MrN33_128	MrN33_35g04	JX668917	1.14	-1.35	-1.41	-1.43	-1.15	-1.16	1.32	mannitol-1-phosphate 5-dehydrogenase activity , oxidoreductase activity	GO:0008926	Q98EW0	gi|260466816|ref|ZP_05813001.1|	mannitol dehydrogenase domain [Mesorhizobium	534	e-150	http://www.ebi.ac.uk/QuickGO/GProtein?ac=Q98EW0	mlo:mlr4057	Metabolism: Carbohydrate transport and metabolism	COG0246	G	Metabolism; Carbohydrate Metabolism
MrN33_182	x	MrN33_36f11	JX668970	1.29	-1.02	-1.03	1.06	1.05	1.04	1.2	Mll0108 protein	NA	Q98NJ8	WP_027051664.1	hypothetical protein [Mesorhizobium loti]	409	1e-141	http://www.ebi.ac.uk/QuickGO/GProtein?ac=Q98NJ8	mlo:mll0108	NA	NA	NA	NA
MrN33_145	x	MrN33_38c03	JX668933	1.16	-1.09	-1.09	-1.16	-1.16	1.12	1.19	sequence-specific DNA binding transcription factor activity	GO:0016769	Q98A34	gi|13471649|ref|NP_103215.1|	transcriptional regulator GntR	445	e-123	http://www.ebi.ac.uk/QuickGO/GProtein?ac=Q98A34	mlo:mlr6174	Information storage and processing: Transcription	COG2186	K	TRANSCRIPTIONAL REGULATORS
MrN33_30	x	MrN33_38c12	JX668819	1.12	-1.15	-1.3	-1.19	-1.02	1.42	1.02	2-polyprenyl-6-methoxy-1,4-benzoquinone methyltransferase activity	GO:0008425	Q98G87	gi|260463252|ref|ZP_05811453.1|	methyltransferase [Mesorhizobium	237	6e-69	http://www.ebi.ac.uk/QuickGO/GProtein?ac=Q98G87	mlo:mlr3442	Metabolism: Coenzyme transport and metabolism	COG2227	H	UBIQUINONE BIOSYNTHESIS
MrN33_39	x	MrN33_38e03	JX668828	1.1	-1.11	-1.14	-1.18	-1.14	1.22	1.21	sequence-specific DNA binding transcription factor activity	GO:0003700	P25547	NP_106080.1	transcriptional regulator [Mesorhizobium]	523	0	http://www.ebi.ac.uk/QuickGO/GProtein?ac=P25547	NA	Information storage and processing: Transcription	COG0583	K	TRANSCRIPTIONAL REGULATORS
MrN33_153	x	MrN33_39e03	JX668941	1.48	-1.01	1.01	1.33	-1.06	-1.12	1.21	No GO ID / UniProtKB Hit	NA	F7Y8E5	WP_027151902.1	ATP-binding protein [Mesorhizobium sp.	142	1e-38	http://www.ebi.ac.uk/QuickGO/GProtein?ac=F7Y8E5	NA	NA	NA	NA	NA
MrN33_16	x	MrN33_40d09	JX668806	1.22	-1.15	-1.15	1	1.15	1.05	1.32	3-deoxy-7-phosphoheptulonate synthase activity	GO:0003849	Q98LY0	gi|13470978|ref|NP_102547.1|	probable 2-dehydro-3-deoxyphosphoheptonate aldolase	212	1e-53	http://www.ebi.ac.uk/QuickGO/GProtein?ac=Q98LY0	mlo:mll0826	Metabolism: Amino acid transport and metabolism	COG3200	E	NA
MrN33_42b04	x	MrN33_42b04	KR133484	-1.14	-1.16	-1.15	-1.37	-1.04	-1.33	1.55	beta-glucan-transporting ATPase activity	GO:0015441	Q983H5	gi|13476301|ref|NP_107871.1|	sugar ABC transporter, permease protein	174	2e-68	http://www.ebi.ac.uk/QuickGO/GProtein?ac=Q983H5	mlo:mlr8326	Metabolism: Secondary metabolites biosynthesis, transport and catabolism	COG1132	Q	NA
	MrN33_76	MrN33_42d04	JX668865	1.39	-1.49	-1.16	-1.39	-1.18	-1.15	1.99	aspartate-semialdehyde dehydrogenase activity, protein dimerization activity	GO:0004073	Q11CX0	gi|13473703|ref|NP_105271.1|	aspartate-semialdehyde dehydrogenase	603	e-171	http://www.ebi.ac.uk/QuickGO/GProtein?ac=Q11CX0	mes:Meso_3384	Metabolism: Amino acid transport and metabolism	COG0136	E	THREONINE BIOSYNTHESIS, METHIONINE BIOSYNTHESIS
MrN33_5	x	MrN33_44b11	JX668795	1.49	-1.33	-1.32	-1.2	-1.15	1.26	1.39	Outer membrane-bounded periplasmic space	NA	F0LDP9	WP_040582861.1	ABC transporter substrate-binding protein	348	1e-117	http://www.ebi.ac.uk/QuickGO/GProtein?ac=F0LDP9	NA	NA	NA	NA	NA
MrN33_54	x	MrN33_44b12	JX668843	1.39	-1.22	-1.47	-1.35	-1.18	1.1	1.23	Aminopeptidase activity	GO:0004177	F7Y3P0	WP_032905057.1	aminopeptidase [Mesorhizobium sp.	355	1e-119	http://www.ebi.ac.uk/QuickGO/GProtein?ac=F7Y3P0	NA	NA	NA	NA	NA
MrN33_33	x	MrN33_44g07	JX668822	1.28	-1.1	-1.25	-1.3	-1.11	-1.09	1.2	aspartate-tRNA ligase activity	GO:0004815	Q983E9	WP_023795589.1	aspartyl-tRNA synthetase [Mesorhizobium sp.	368	1e-121	http://www.ebi.ac.uk/QuickGO/GProtein?ac=Q983E9	mlo:mlr8358	Information storage and processing: Translation, ribosomal structure and biogenesis	COG0173	J	AMINOACYL-TRNA SYNTHETASES AND ALTERNATIVE SYSTEMS FOR AMINO ACID ACTIVATION
MrN33_73	x	MrN33_45e04	JX668862	1.83	1.26	1.03	1.07	-1.15	-1.22	1.86	tryptophan-tRNA ligase activity	GO:0004830	Q11B23	WP_023762744.1	tryptophanyl-tRNA synthetase Mesorhizobium sp.	177	1e-49	http://www.ebi.ac.uk/QuickGO/GProtein?ac=Q11B23	mes:Meso_4035	NA	NA	NA	NA
MrN33_22	x	MrN33_50f10	JX668812	1.43	-1.02	-1.12	-1.18	1.01	-1.03	1.09	oxidoreductase activity, acting on the CH-OH group of donors, NAD or NADP as acceptor	GO:0016616	NA	WP_027052006.1	malic enzyme [Mesorhizobium loti]	481	1e-159	http://www.ebi.ac.uk/QuickGO/GProtein?ac=Q98LZ4	Q98LZ4	Metabolism: Energy production and conversion	COG0281	C	NADH:UBIQUINONE OXIDOREDUCTASE SUBUNITS
MrN33_107	x	MrN33_53b02	JX668896	1.45	1.09	-1.11	-1.18	-1.09	-1.08	1.49	sequence-specific DNA binding transcription factor activity	GO:0003700	Q987L0	WP_027036226.1	GntR family transcriptional regulator	448	2e-155	http://www.ebi.ac.uk/QuickGO/GProtein?ac=P0A8W0	mlo:mlr7008	Information storage and processing: Transcription	COG2186	K	TRANSCRIPTIONAL REGULATORS
	MrN33_194	MrN33_53f06	JX668982	1.27	-1.22	-1.1	-1.22	1.06	1.33	1.32	lipid binding,	GO:0008289	C3MDB4	WP_031204190.1	kinesin [Mesorhizobium sp. L103C105A0]	675	0	http://www.ebi.ac.uk/QuickGO/GProtein?ac=C3MDB4	rhi:NGR_c16680	Cellular processes: Cell motility and secretion	COG0840	N	PREPROTEIN TRANSLOCASE SUBUNITS
MrN33_84	x	MrN33_54f12	JX668873	1.29	-1.03	-1.22	-1.03	1.01	-1.03	1.26	oxidoreductase activity, acting on NADH or NADPH	GO:0016651	Q3SS74	WP_015318428.1	ETC complex I subunit conserved	176	1e-52	http://www.ebi.ac.uk/QuickGO/GProtein?ac=Q3SS74	nwi:Nwi_1606	Metabolism: Nucleotide transport and metabolism	COG0046	F	PURINE BIOSYNTHESIS
GT4 T1	T2 T3	T4 T5	GT10 GT4	T1	T2 T3		T4	T5	GT10	GT4	T1 T2 T3 T4 T5	GT10
COG clustering 134 clones / contigs-Additional file 3									Numbers COG
	Metabolism: Carbohydrate transport and metabolism							G	50
	Metabolism: Amino acid transport and metabolism							E
	Metabolism: Energy production and conversion							C
	Metabolism: Carbohydrate transport and metabolism							G
	Metabolism: Amino acid transport and metabolism, Cellular processes: Inorganic ion transport and metabolism							E
	Metabolism: Carbohydrate transport and metabolism							G			Main functional categories COG clustering 134 clones / contigs-Additional file 3
	Metabolism: Secondary metabolites biosynthesis, transport and catabolism							Q
	Metabolism: Carbohydrate transport and metabolism							G			Metabolism: Carbohydrate transport and metabolism	50
	Metabolism: Energy production and conversion							C			Cellular processes: Cell envelope biogenesis, outer membrane	25
	Metabolism: Amino acid transport and metabolism							E			Information storage and processing: Transcription	18
	Metabolism: Amino acid transport and metabolism							E			Poorly characterized proteins: Function unknown: NA	41
	Metabolism: Amino acid transport and metabolism							E
	Metabolism: Energy production and conversion							C
	Metabolism: Energy production and conversion							C
	Metabolism: Lipid metabolism							I
	Metabolism: Carbohydrate transport and metabolism							G
	Metabolism: Energy production and conversion							C
	Metabolism: Transcriptional regulators of sugar metabolism							KG
	Metabolism: Nucleotide transport and metabolism							F
	Metabolism: Amino acid transport and metabolism							E
	Metabolism: Amino acid transport and metabolism							E
	Metabolism: Coenzyme transport and metabolism							H
	Metabolism: Amino acid transport and metabolism							E
	Metabolism: Nucleotide transport and metabolism							F			COG clases detailed levels
	Metabolism: Carbohydrate transport and metabolism							G			C = 15 = 11.2% = energy production
	Metabolism: Energy production and conversion							C			E = 15 = 11.2% = amino acid transport and metabolism
	Metabolism: Amino acid transport and metabolism							E			G = 11 = 8.2% = carbohydrate transport
	Metabolism: Amino acid transport and metabolism							E			R = 9 = 6.7% = mixed/general function prediction
	Metabolism: Carbohydrate transport and metabolism							G			K = 7 = 5.2% = transcription
	Metabolism: Secondary metabolites biosynthesis, transport and catabolism							Q			J = 6 = 4.5% = translation
	Metabolism: Carbohydrate transport and metabolism							G
	Metabolism: Amino acid transport and metabolism							E
	Metabolism: Carbohydrate transport and metabolism							G
	Metabolism: Carbohydrate transport and metabolism							G
	Metabolism: Energy production and conversion							C
	Metabolism: Coenzyme transport and metabolism							H
	Metabolism: Amino acid transport and metabolism							E
	Metabolism: Lipid metabolism							I
	Metabolism: Amino acid transport and metabolism							E
	Metabolism: Energy production and conversion							C
	Metabolism: Energy production and conversion							C
	Metabolism: Energy production and conversion							C
	Metabolism: Amino acid transport and metabolism							E
	Metabolism and poorly characterized proteins: Dehydrogenases with different specificities (related to short-chain alcohol dehydrogenases)							QR
	Metabolism: Energy production and conversion							C
	Metabolism: Amino acid transport and metabolism							E
	Metabolism: Energy production and conversion							C
	Metabolism: Energy production and conversion							C
	Metabolism: Energy production and conversion							C
	Metabolism: Energy production and conversion							C
	Cellular processes: Cell envelope biogenesis, outer membrane							M	25
	Cellular processes: Cell envelope biogenesis, outer membrane, Cell motility and secretion, Metabolism: Carbohydrate transport and metabolism							MG
	Cellular processes: Inorganic ion transport and metabolism							P
	Cellular processes: Cell motility and secretion							N
	Cellular processes: Cell motility and secretion							N
	Cellular processes: Cell motility and secretion							N
	Cellular processes: Cell division and chromosome partitioning							D
	Cellular processes: Cell motility and secretion							N
	Cellular processes: Signal transduction mechanisms							T
	Cellular processes: Inorganic ion transport and metabolism							P
	Cellular processes: Posttranslational modification, protein turnover, chaperones							O
	Cellular processes: Inorganic ion transport and metabolism							P
	Cellular processes: Cell envelope biogenesis, outer membrane							MN
	Cellular processes: Cell motility and secretion							N
	Cellular processes: Cell envelope biogenesis, outer membrane, Cell motility and secretion							P
	Cellular processes: Signal transduction mechanisms							T
	Cellular processes: Signal transduction mechanisms							T
	Cellular processes: Cell envelope biogenesis, outer membrane							M
	Cellular processes: Cell envelope biogenesis, outer membrane							M
	Cellular processes: Signal transduction mechanisms							T
	Cellular processes: Inorganic ion transport and metabolism							P
	Cellular processes: Cell motility and secretion							N
	Cellular processes: Cell motility and secretion							N
	Cellular processes: Signal transduction mechanisms							T
	Cellular processes: Cell envelope biogenesis, outer membrane,							M
	Information storage and processing: Transcription							K	18
	Information storage and processing: Transcription							K
	Information storage and processing: Translation, ribosomal structure and biogenesis							J
	Information storage and processing: DNA Replication, recombination, and repair							L
	Information storage and processing: Translation, ribosomal structure and biogenesis							J
	Information storage and processing: Translation, ribosomal structure and biogenesis							J
	Information storage and processing: Transcription							K
	Information storage and processing: Transcription							K
	Information storage and processing: Translation, ribosomal structure and biogenesis							J
	Information storage and processing: Translation, ribosomal structure and biogenesis							J
	Information storage and processing: DNA Replication, recombination, and repair							L
	Information storage and processing: Transcription							K
	Information storage and processing: DNA Replication, recombination, and repair							L
	Information storage and processing: Transcription							K
	Information storage and processing: DNA Replication, recombination, and repair							L
	Information storage and processing: DNA Replication, recombination, and repair							L
	Information storage and processing: Translation, ribosomal structure and biogenesis							J
	Information storage and processing: DNA Replication, recombination, and repair							L
	Poorly characterized proteins: Function unknown							R	11
	Poorly characterized proteins: General function prediction only							R
	Poorly characterized proteins: General function prediction only							R
	Poorly characterized proteins: General function prediction only							QR
	Poorly characterized proteins: Function unknown							S
	Poorly characterized proteins: General function prediction only							R
	Poorly characterized proteins: General function prediction only							R
	Poorly characterized proteins: Function unknown							S
	Poorly characterized proteins: General function prediction only							R
	Poorly characterized proteins: General function prediction only							R
	Poorly characterized proteins: General function prediction only							R
	NA								30
	NA
	NA
	NA
	NA
	NA
	NA
	NA
	NA
	NA
	NA
	NA
	NA
	NA
	NA
	NA
	NA
	NA
	NA
	NA
	NA
	NA
	NA
	NA
	NA
	NA
	NA
	NA
	NA
	NA
