# Supplementary material for: Microarray transcriptional profiling of Arctic Mesorhizobium strain N33 at low temperature provides insights into cold adaption strategies
Source: BMC Genomics. 2015 May 15;16(1):383. doi: 10.1186/s12864-015-1611-4 (PMC4432818; doi:10.1186/s12864-015-1611-4)
Supplement: Supplementary file 4 — List and description of the 73 genomic clones containing genes which displayed a minimum threshold of ± 1.5 fold change (p < 0.005) between treatments. [file 12864_2015_1611_MOESM4_ESM.xlsx]

## Sheet: File 4
Additional file 4: List and description of the 73 genomic clones containing genes which displayed a minimum threshold of ± 1.5 fold change (p<0.005) between treatments.
List of 25 clones / contigs containing genes that were mainly up-regulated when transiently exposed to 4ºC and reduced after 240 min exposure to 4oC or constant low temperature (GT4, GT10).
Genomic Clone ID	Genomic Contig ID	GT4_4C	T1_2min	T2_4min	T3_8min	T4_60min	T5_240min	GT10_10C	description	Pathways and functional systems in COG / KEGG
	MrN33_108	-5.26	1.24	1.18	1.41	1.43	-1.82	-5.56	protein secretion by the type IV secretion system (Biological Process)	PREPROTEIN TRANSLOCASE SUBUNITS
MrN33_110	x	-1.39	1.17	1.33	1.54	1.83	1.11	-1.41	transporter activity	LIPID A BIOSYNTHESIS, PREPROTEIN TRANSLOCASE SUBUNITS
MrN33_118	x	-1.59	-1.08	1.09	1.1	-1.08	-1.04	-1.67	potassium ion transmembrane transporter activity	MULTISUBUNIT NA+/H+ ANTIPORTER
MrN33_124	x	-1.69	1.11	1.04	1.11	1.01	1.05	-1.85	protein dimerization activity, protein histidine kinase activity	NA
MrN33_134	x	-1.18	1.06	1.16	1.39	1.27	1.32	-1.56	protein dimerization activity, nucleoside-triphosphatase activity	NA
MrN33_142	x	-4.55	1.28	1.23	1.37	-1.12	-1.89	-4.76	No GO ID / UniProtKB Hit	NA
MrN33_152	x	-2.22	1.1	-1.06	1.12	1	-1.75	-2.08	No GO ID / UniProtKB Hit	NA
MrN33_168	x	-1.96	1	1.13	1.25	-1.1	-1.1	-1.82	two-component sensor activity, protein histidine kinase activity, signal transducer activity	NA
MrN33_170	x	-2.33	-1.04	-1.16	1.03	1.17	-1.12	-2.44	electron carrier activity, oxidoreductase activity, coenzyme binding	NA
MrN33_174	x	-1.16	1.52	1.33	-1.04	1.59	-1.39	-1.23	electron carrier activity, heme binding	NA
	MrN33_178	-1.59	1.06	-1.03	1.13	-1.02	-1.14	-1.61	transferase activity	NA
	MrN33_19	-5.56	1.33	1.53	1.71	1.15	-1.01	-4.76	Lytic transglycosylase homolog	LIPID A BIOSYNTHESIS
	MrN33_190	-1.05	1.39	1.62	1.58	1.39	-1.41	1.12	Mlr2759 protein	NA
	MrN33_191	-1.56	1.16	1.55	1.6	1.1	-1.19	-1.39	helicase activity, excinuclease ABC activity	NA
MrN33_26	x	-1.85	1.15	1.21	1.12	1.07	-1.67	-2.13	ATP binding	FLAGELLUM STRUCTURE AND BIOGENESIS, PREPROTEIN TRANSLOCASE SUBUNITS
MrN33_42	x	-2.17	1.19	1.13	1.16	1.08	-1.47	-1.59	kinase activity	NA
MrN33_46	x	-11.1	1.09	1	1.24	1.23	-1.92	-9.82	NA	NA
MrN33_47	x	-2.13	1.25	1.27	1.42	1.08	1.04	-2.27	integral to membrane (Cellular Component)	NA
MrN33_51	x	-6.67	1.49	1.54	1.69	-1.14	-2.04	-5.56	nucleoside-triphosphatase activity	PREPROTEIN TRANSLOCASE SUBUNITS
	MrN33_6	-1.35	1.25	1.81	1.66	1.24	-1.12	-1.35	excinuclease ABC activity	BASAL REPLICATION MACHINERY, DNA POLYMERASE III SUBUNITS
MrN33_69	x	-1.61	1.08	1.01	1.19	1.11	-1.37	-1.49	NADH dehydrogenase (ubiquinone) activity	NADH:UBIQUINONE OXIDOREDUCTASE SUBUNITS
MrN33_90	x	-1.82	1.36	1.19	1.16	1.22	-1.37	-1.52	oxidoreductase activity	NA
MrN33_03d09		-2.13	-1.1	-1.32	-1.15	1.21	-1.61	-2.17	nucleotidyltransferase activity	NA
MrN33_18b09		-2	1.13	1.11	1.25	-1.01	-1.3	-2	catalytic activity	NA
MrN33_39h02		-1.32	1.13	1.06	1.15	1	-1.52	-1.61	Protoheme IX (heme B) farnesyltransferase	BIOSYNTHESIS OF SECONDARY METABOLITES, PROPHYRIN-CONTAINING COMPOUND METABOLISM; HEME O BIOSYNTHESIS
List of 12 clones / contigs containing genes that were mainly up-regulated at condition T5 as compared to the reference sample (T0, 21ºC).
Genomic Clone ID	Genomic Contig ID	GT4_4C	T1_2min	T2_4min	T3_8min	T4_60min	T5_240min	GT10_10C	description	Pathways and functional systems in COG / KEGG
MrN33_29f04		-1.43	-1.06	1.07	-1.03	-1.14	1.17	-1.54	phosphorus-oxygen lyase activity	NA
MrN33_39c09		-1.52	-1.06	-1.1	-1.18	-1.08	1.64	-1.3	hydrolase activity	COENZYME TRANSPORT AND METABOLISM
MrN33_105	x	-1.1	-1.45	-1.32	-1.43	-1.41	1.67	-1.04	nucleoside-triphosphatase activity	NA
MrN33_111	x	1.44	-1.59	-1.56	-1.92	-1.18	1.82	-1.14	No GO ID / UniProtKB Hit	NA
	MrN33_137	1.12	-1.59	-1.82	-1.85	-1.2	1.73	-1.09	structural molecule activity	FLAGELLUM STRUCTURE AND BIOGENESIS
	MrN33_166	1.01	-1.06	-1.1	-1.11	-1.05	1.78	-1.2	transporter activity	NA
MrN33_169	x	-1.25	1.03	-1.15	1	1.05	1.87	-1.06	hydrolase activity	NA
MrN33_18	x	-1.15	-1.35	-1.35	-1.15	1.24	3.71	-1.2	Nucleic acid binding	TRANSCRIPTIONAL REGULATORS
	MrN33_193	1.34	-1.3	-1.47	-1.41	1.02	1.88	-1.22	hydrolase activity, hydrolyzing O-glycosyl compounds	NA
MrN33_41	x	-1.52	-1.03	-1.08	-1.05	1.19	-1.33	-1.3	oxidoreductase activity	NADH:UBIQUINONE OXIDOREDUCTASE SUBUNITS
MrN33_52	x	-1.49	-1.2	-1.43	-1.23	-1.3	1.34	-1.75	transporter activity	NA
MrN33_53	x	1.08	-1.39	-1.47	-1.41	-1.11	1.32	-1.56	Putative uncharacterized protein	NA
List of 36 clones / contigs containing genes which exhibited up-regulation during constant cold conditions GT4 and GT10.
Genomic Clone ID	Genomic Contig ID	GT4_4C	T1_2min	T2_4min	T3_8min	T4_60min	T5_240min	GT10_10C	description	Pathways and functional systems in COG / KEGG
MrN33_25e12		1.49	-1.61	-1.75	-1.89	-1.37	-1.67	2.01	phenylalanine-tRNA ligase activity	AMINOACYL-TRNA SYNTHETASES AND ALTERNATIVE SYSTEMS FOR AMINOACID ACTIVATION
	MrN33_1	1.27	-1.06	-1.05	1.01	-1.19	1.04	1.52	No GO ID / UniProtKB Hit	NA
	MrN33_10	1.82	-1.28	-2	-1.52	-1.35	1.09	1.28	transporter activity	NA
MrN33_112	x	1.63	-1.28	-1.79	-1.59	-1.69	1.32	1.45	transporter activity	NA
MrN33_117	x	1.56	-1.06	-1.03	1.06	-1.05	1.13	1.4	No GO ID / UniProtKB Hit	NA
MrN33_119	x	1.7	-1.25	-1.33	-1.35	-1.27	1.16	1.48	transporter activity	NA
MrN33_129	x	1.46	-1.33	-1.72	-1.61	-1.54	-1.39	1.74	Putative uncharacterized protein	NA
MrN33_138	x	1.65	-1.03	-1.18	-1.1	-1.01	-1.32	1.36	NADH dehydrogenase (quinone) activity	NADH:UBIQUINONE OXIDOREDUCTASE SUBUNITS
MrN33_143	x	1.53	-1.19	-1.18	-1.04	-1.02	1.09	1.36	GDP-mannose 4,6-dehydratase activity, catalytic activity	NA
MrN33_159	x	1.33	-1.1	-1.02	-1.1	-1.08	-1.1	1.5	arginase activity, metal ion binding	ARGININE BIOSYNTHESIS
MrN33_162	x	2.11	1.07	1.01	1.01	-1.01	1.01	1.04	transporter activity, binding	NA
MrN33_175	x	1.99	1.05	-1.1	1	-1.03	-1.67	1.1	electron carrier activity, heme binding, iron ion binding	NA
MrN33_180	x	1.87	-1.59	-2.33	-1.82	-1.82	1.55	1.49	Long-chain fatty acid transport protein	FATTY ACID BIOSYNTHESIS
	MrN33_185	1.75	-1.08	-1.18	-1.27	-1.19	-1.02	1.43	Mll0865 protein	NA
	MrN33_189	1.88	-1.14	-1.28	-1.35	-1.25	1.31	1.75	outer membrane-bounded periplasmic space (Cellular Component)	NA
	MrN33_192	1.81	-1.09	1.01	-1.16	-1.23	1	1.91	Uncharacterized protein / Mlr2754 protein	NA
MrN33_23	x	1.24	-1.23	-1.69	-1.59	-1.35	-1.15	1.29	Putative uncharacterized protein	NA
MrN33_24	x	2.11	-1.16	-1.1	-1.08	-1.02	1.15	1.34	sequence-specific DNA binding transcription factor activity	TRANSCRIPTIONAL REGULATORS
MrN33_25	x	1.62	1.04	-1.03	1.03	-1.1	-1.12	1.43	leucine-tRNA ligase activity	AMINOACYL-TRNA SYNTHETASES AND ALTERNATIVE SYSTEMS FOR AMINO ACID ACTIVATION
MrN33_31	x	1.16	-1.35	-1.37	-1.35	-1.3	1.58	1.06	N-methyltransferase activity	BASAL REPLICATION MACHINERY, DNA POLYMERASE III SUBUNITS
MrN33_40	x	1.66	-1.2	-1.43	-1.18	-1.33	-1.2	1.23	sugar efflux transmembrane transporter activity	PREPROTEIN TRANSLOCASE SUBUNITS
MrN33_43	x	1.46	-1.41	-1.79	-1.67	1.13	1.23	1.64	phosphoribosylaminoimidazolesuccinocarboxamide synthase activity	PURINE BIOSYNTHESIS
	MrN33_45	1.25	1.41	1.21	1.15	1.02	-1.33	2.19	sequence-specific DNA binding transcription factor activity	TRANSCRIPTIONAL REGULATORS
MrN33_57	x	1.5	1.21	1.43	1.26	1.01	-1.3	2	Putative uncharacterized protein	NA
MrN33_60	x	1.48	-1.28	-1.47	-1.47	-1.33	-1.11	1.5	structural constituent of ribosome	RIBOSOMAL PROTEINS - LARGE SUBUNIT
MrN33_62	x	1.72	-1.12	-1.3	-1.33	-1.09	-1.2	1.85	polyamine-transporting ATPase activity	PREPROTEIN TRANSLOCASE SUBUNITS
MrN33_63	x	1.03	1.76	1.63	1.79	1.14	-1.96	2.2	Probable ABC transporter periplasmic-binding protein y4mI	GLUCONEOGENESIS
MrN33_64	x	1.2	-1.01	-1.32	-1.2	-1.3	-1.49	1.59	argininosuccinate synthase activity	ARGININE BIOSYNTHESIS
MrN33_73	x	1.83	1.26	1.03	1.07	-1.15	-1.22	1.86	tryptophan-tRNA ligase activity	NA
	MrN33_76	1.39	-1.49	-1.16	-1.39	-1.18	-1.15	1.99	aspartate-semialdehyde dehydrogenase activity, protein dimerization activity	THREONINE BIOSYNTHESIS, METHIONINE BIOSYNTHESIS
MrN33_77	x	-1.06	-1.3	-1.41	-1.39	-1.09	1.33	1.61	oxidoreductase activity	FATTY ACID BIOSYNTHESIS
MrN33_78	x	2.2	-1.14	-1.39	-1.28	-1.18	1.25	1.94	Mll9755 protein, unknown function	NA
MrN33_79	x	1.63	-1.11	-1.14	-1.12	-1.37	-1.11	1.65	Mo-molybdopterin cofactor biosynthetic process (Biological Process)	COENZYME A BIOSYNTHESIS
	MrN33_87	1.17	-1.19	-1.59	-1.41	-1.3	-1.05	1.41	OsmC-like protein (Biological Process)	NA
	MrN33_95	1.44	-1.06	-1.35	-1.16	-1.27	-1.02	1.62	fructose-bisphosphate aldolase activity, catalytic activity	GLYCOLYSIS, GLUCONEOGENESIS
MrN33_42b04	x	-1.14	-1.16	-1.15	-1.37	-1.04	-1.33	1.55	sugar ABC transporter, permease protein	NA
											N33 Pathways usung COG / KEGG	73
														Contigs	Pathways and functional systems in COG / KEGG		73
											NA	42		NA			42
											NADH:Ubiquinone oxidoreductase	3		MrN33_138	NADH:UBIQUINONE OXIDOREDUCTASE SUBUNITS		3
											Arginine biosynthesis	2		MrN33_159	ARGININE BIOSYNTHESIS		2
											Lipid & fatty acid biosynthesis	4		MrN33_180	FATTY ACID BIOSYNTHESIS		4
											Ribosomal proteins-large subunit	1		MrN33_24	TRANSCRIPTIONAL REGULATORS		3
											Transcriptional regulators	3		MrN33_25	AMINOACYL-TRNA SYNTHETASES AND ALTERNATIVE SYSTEMS FOR AMINO ACID ACTIVATION		2
											Aminoacyl tRNA biosynthesis	2		MrN33_40	PREPROTEIN TRANSLOCASE SUBUNITS		6
											Flagellum structure, Protein translocase subunits	6		MrN33_43	PURINE BIOSYNTHESIS		1
											Purine biosynthesis	1		MrN33_45	TRANSCRIPTIONAL REGULATORS
											Thereonine & Methionine biosynthesis	1		MrN33_60	RIBOSOMAL PROTEINS - LARGE SUBUNIT		1
											Biosynthesis secondary metabolites; Heme O / Coenzymes transport	3		MrN33_62	PREPROTEIN TRANSLOCASE SUBUNITS
											Glycolysis, Gluconeogenesis	2		MrN33_64	ARGININE BIOSYNTHESIS
											Replication machinery, DNA polymerase III	2		MrN33_76	THREONINE BIOSYNTHESIS, METHIONINE BIOSYNTHESIS		1
											Multisubunit Na+/H+ antiporter proteins	1		MrN33_77	FATTY ACID BIOSYNTHESIS
														MrN33_79	COENZYME A BIOSYNTHESIS		3
														MrN33_95	GLYCOLYSIS, GLUCONEOGENESIS		2
														MrN33_137	FLAGELLUM STRUCTURE AND BIOGENESIS
														MrN33_18	TRANSCRIPTIONAL REGULATORS
														MrN33_31	BASAL REPLICATION MACHINERY, DNA POLYMERASE III SUBUNITS		2
														MrN33_108	PREPROTEIN TRANSLOCASE SUBUNITS
														MrN33_110	LIPID A BIOSYNTHESIS, PREPROTEIN TRANSLOCASE SUBUNITS
														MrN33_118	Multisubunit Na+/H+ antiporter proteins		1
														MrN33_19	LIPID A BIOSYNTHESIS
														MrN33_26	FLAGELLUM STRUCTURE AND BIOGENESIS, PREPROTEIN TRANSLOCASE SUBUNITS
														MrN33_51	PREPROTEIN TRANSLOCASE SUBUNITS
														MrN33_6	BASAL REPLICATION MACHINERY, DNA POLYMERASE III SUBUNITS
														MrN33_63	GLUCONEOGENESIS
														MrN33_69	NADH:UBIQUINONE OXIDOREDUCTASE SUBUNITS
														MrN33_41	NADH:UBIQUINONE OXIDOREDUCTASE SUBUNITS
														MrN33_39h02	BIOSYNTHESIS SECONDARY METABOLITES; HEME O
														MrN33_25e12	AMINOACYL-TRNA SYNTHETASES AND ALTERNATIVE SYSTEMS FOR AMINO ACID ACTIVATION
														MrN33_39c09-SL1	BIOSYNTHESIS SECONDARY METABOLITES; COENZYME TRANSPORT
								Figure 3
