# Supplementary material for: Microarray transcriptional profiling of Arctic Mesorhizobium strain N33 at low temperature provides insights into cold adaption strategies
Source: BMC Genomics. 2015 May 15;16(1):383. doi: 10.1186/s12864-015-1611-4 (PMC4432818; doi:10.1186/s12864-015-1611-4)
Supplement: Supplementary file 5 — Comparison of gene expression assay of qRT-PCR and microarray data in Arctic strain N33, and the primers used in this experiment. To validate the microarray results, qRT-PCR was performed using the same cDNAs pool that was used to hybridize the microarrays. The array expression data is shown based on fold change ratio from a single representative genome clone. The complete list of specific primer pairs are provided for 54 selected clones that were used in qRT-PCR to validate the gene expression microarray data under hypothermic conditions in Arctic Mesorhizobium strain N33. [file 12864_2015_1611_MOESM5_ESM.xlsx]

## Sheet: File 5
	Additional file 5: Comparison of gene expression assay of qRT-PCR and microarray data in Arctic Mesorhizobium strain N33, and the primers used in this experiment.
	To validate the microarray results, qRT-PCR was performed using the same cDNAs pool that was used to hybridize the microarrays. The array expression data is shown
	based on fold change ratio from a single representative genome clone. The complete list of specific primer pairs are provided for 54 selected clones that were used in
	qRT-PCR to validate the gene expression microarray data under hypothermic conditions in Arctic Mesorhizobium strain N33.
			Ratio	qRT-PCR						VS	Ratio		Microarray
			GT4	T1	T2	T3	T4	T5	GT10		GT4	T1	T2	T3	T4	T5	GT10
/Contig	No	Clones	4C	2min	4min	8min	1 h	4 h	10C		4C	2min	4min	8min	1 h	4 h	10C	Description using BLAST	Most stable gene	Forward Primers (5'-3')	Reverse Primers (5'-3')
MrN33_55	1	MrN33_25h05	0.342	1.017	1.125	0.863	1.106	0.844	0.283		0.801625	0.752623	1.0519	1.07549	0.773782	0.838568	0.501041	Unknown		GAAGTGCCTCCTCGAGAAATG	GTCACTGGACGATCGATTTGA
MrN33_6	2	MrN33_44a06	0.259	0.696	1.258	1.358	1.068	0.625	0.58		0.641268	1.27721	2.03073	1.80375	1.29684	0.870551	0.682074	excinuclease ABC subunit B		GCATCGGCTCCTATGAAGAC	ATCTCATCGCAAGGAATTGTG
	3	MrN33_60f07	0.408	0.943	2.32	3.08	4.064	1.733	0.73		0.827023	1.15109	1.66324	2.00139	1.58557	1.264	0.726483	hypothetical protein mll2811		GTTTGCCCGTAACAGTCACC	CAGGGCAATCGTCATTGAG
MrN33_63	4	MrN33_22d07	0.976	1.695	1.518	1.637	0.604	0.122	3.103		1.03383	1.76908	1.63694	1.79129	1.14235	0.515842	2.20076	sugar ABC transporter, periplasmic		CGACGGACAATCTCGAAGC	CCCATCATGAAACCCTGGTC
MrN33_63	5	MrN33_22d07	0.963	1.72	1.688	2.028	0.55	0.14	2.434		1.03383	1.76908	1.63694	1.79129	1.14235	0.515842	2.20076	sugar ABC transporter, periplasmic		GTCGAGGAAGCCGATCTTG	GTTTGCTGGTGATCGCACTC
MrN33_175	6	MrN33_20c10	1.338	0.737	0.957	0.971	0.476	0.267	1.161		1.99861	1.05336	0.91764	1.00139	0.969962	0.607097	1.1088	cytochrome c		GATTTGACCGGCTTCAAGG	CGAGAAGACGACGAAACAGG
MrN33_45	7	MrN33_26c06	1.099	0.612	1.344	1.279	0.637	0.425	4.598		1.19086	1.48555	1.26138	1.21167	1.0324	0.791686	2.11111	Helix-turn-helix, AraC type:Arac		ATTCTCGAAAACCGTCGTACC	CGGCACCTTATGTCATGTTTC
	8	MrN33_32a08	2.162	0.699	0.944	0.784	0.418	0.194	3.087		2.26106	1.00486	1.10726	0.895646	0.829895	0.644834	1.80375	Unknown		CAAGCAGAATGGACTGTCTCG	TTGCGTAGACCTCCGAAGA
MrN33_78	9	MrN33_10e01	2.17	1.211	0.478	0.917	0.641	3.491	0.575		2.20687	0.880259	0.725476	0.785673	0.857971	1.25266	1.94936	hypothetical protein mll9755		ACCGGGAGCTCAAGTTCAA	CGTAGTAAAAATCGCAGATGAGG
MrN33_92	10	MrN33_55h04	0.502	0.836	1.136	1.185	1.035	1.578	0.789		2.04627	0.815072	0.764188	0.761544	0.832776	0.858565	1.91322	hypothetical protein mll4310		GGTTCTTCGGGATCATTCG	GAGATTGCACGACAGAACTGA
MrN33_80	11	MrN33_38b10	1.863	0.268	0.304	0.251	0.266	0.369	2.37		1.98069	0.653383	0.55787	0.586824	0.789494	0.804966	2.07628	50S ribosomal protein L21		GCCAAGATCGACGAGCATA	GCGCTTGAATGGTCTTATGAA
MrN33_195	12	MrN33_04e03	0.008	1.116	0.846	1.015	1.122	0.23	0.011		0.329192	1.28877	1.19086	1.38703	1.32593	0.593368	0.340329	hypothetical protein Nham_4455		ATTTGGGATATCAGCCAGTCG	CACGTTCGCCTACAAGATTTC
	13	MrN33_06e03	0.341	2.009	2.026	1.87	2.309	4.282	0.68		0.263888	1.32685	1.24057	1.44593	1.23799	0.540363	0.284204	transcriptional regulator		ATTGTATTCTGCCGACAGTTCA	GGCATGAGTATGATCGAGACAA
	14	MrN33_09g09	0.003	0.934	1.106	1.192	1.057	0.213	0.005		0.204617	1.33515	1.33422	1.32225	1.3491	0.426022	0.176043	conjugal transfer protein		ACCTGGGTGTTCTGGTCAAC	CAGAATTCCGTCAATGTTGC
MrN33_19	15	MrN33_53g04	0.026	1.623	0.85	1.088	0.824	0.875	0.044		0.154642	1.39185	1.55186	1.73989	1.11265	1.02243	0.19118	Lytic transglycosylase, catalytic		AGGACGCAGTTGAGAAAAGC	GATCAGGTCGAGTGTGCTTG
MrN33_108	16	MrN33_53g06	0.036	1.525	1.359	1.455	2.105	0.565	0.048		0.1095	1.26927	1.20497	1.44293	1.44193	0.489371	0.136976	TrbL/VirB6 plasmid conjugal transfer protein		GAACAGCAGGAGGATGATGAA	CACCAATTGGGGACCTTATATC
MrN33_46	17	MrN33_50f08	0.029	0.86	0.826	0.845	0.711	0.306	0.057		0.0913153	1.09962	1	1.2466	1.23114	0.529609	0.134997	hypothetical protein Nham_4527		GCGAGCTTGGTGTAGATCG	ACAATCGCATCGGTCTGAA
MrN33_83	19	MrN33_06h07	0.739	0.26	0.26	0.644	1.947	4.325	1.138		0.478636	0.669892	0.572362	0.874785	1.337	1.43993	0.402762	transcriptional regulator		GTTACCGAGATGACGTTGACC	GGCTAACCAACAACGATCTGTC
MrN33_38	20	MrN33_52f09	0.639	0.081	0.231	0.194	0.581	1.274	0.355		1.94936	0.521956	0.411225	0.372678	0.714992	1.55617	0.952638	type IV prepilin peptidase		TAGACTGAGGCCTGGAACAAG	AAAGACAGCCACAAGCATCAC
	21	MrN33_23h12	0.401	1.871	1.166	0.906	0.715	0.749	0.589		1.05922	0.93368	0.903753	0.76631	0.999307	1.28521	0.957271	xylulokinase		ATGGCGGAGTCATTGTGC	TCGGAGATATCAGGCAAAGG
MrN33_18	22	MrN33_35f01	0.504	0.242	0.472	0.638	2.461	8.993	0.709		0.873573	0.740207	0.746389	0.873573	1.24747	3.71149	0.832199	cold shock protein		CCATCGTCAGGCTGAATAAAA	ACTTCCCCATCAAAAATCGAG
	23	MrN33_41b12	0.797	0.482	0.471	0.825	0.838	1.674	0.264		1.38896	0.928517	0.880869	0.837406	1.13839	2.25793	0.691116	hypothetical protein	Most stable gene	ATGAAGCGGGCCATGAAAG	ATCTTGGCGGTTTCCTTGG
	24	MrN33_03a10	0.713	0.807	0.558	0.629	1.037	0.792	1.429		1.13446	0.825878	0.846159	0.972655	1.09657	1.9711	1.06659	DeoR faimly transcriptional regulator		GGTCGAACTGATCGTCCTTG	AGAATCGAAAGCCGTCACAC
	25	MrN33_01a03	0.869	1.469	1.691	1.887	2.931	1.565	1.115		1.06733	1.12584	1.16231	1.20247	0.971981	0.898755	0.961261	octaprenyl-diphosphate synthase	Most stable gene	ATGTGGCGAGCTTGACGTG	ACGAATTGATCCTGTCCAAGG
MrN33_13h06	26	MrN33_13h06	0.251	0.598	0.729	0.769	1.077	0.553	0.734		0.955945	1.09278	1.12428	1.12194	1.18756	1.06807	0.872363	ABC transporter related		CTGCAATTCCTTCAACAGGTC	AGCTTTATCCGCATGAATTCTC
MrN33_15	27	MrN33_06f05	0.129	1.432	2.235	2.203	3.559	0.702	0.421		0.936921	1.11961	1.18591	1.232	1.05775	0.97942	0.937571	dihtdroxyacetone kinase		TATATCGGCAGCCAGCTTTAC	CTCTTGCGGCAGTGTAGGA
	28	MrN33_59f02	0.315	0.544	0.556	0.548	0.713	0.484	0.528		0.850274	1.09354	1.19499	1.09809	1.21251	1.02669	0.993781	ABC transporter related		GACGCTGATGAAGATCCTGAC	ACATCCATATTCCCGCAAAG
	29	MrN33_19d03	0.514	1.051	1.083	1.309	1.336	1.596	0.551		0.694478	1.0203	1.01045	1.18345	0.98214	1.00556	0.778085	ABC transporter, ATP-binding protein	Most stable gene	CAAGGTTCGCGTCAACAGC	CGGATATTTCACCCGAAAGG
	30	MrN33_30h07	1.047	0.508	0.419	0.435	0.357	0.432	2.366		0.693035	0.97942	1.00486	0.966606	1.04247	1.01607	0.811127	Omp2b porin		GATTCGTTGCCTACACCATTG	GCTTAGAATGAGCGCTGGAAG
MrN33_113	31	MrN33_24a03	0.782	0.904	1.001	0.973	0.587	0.717	1.182		1.11419	1.07029	1.17772	1.06216	0.912565	0.945402	0.948027	response regulator FixJ		GCAATCTCGTGAAAGCAAATG	GCACGTTGGATAGCTTCGATA
	32	MrN33_29b06	0.307	0.577	0.465	0.534	0.492	0.411	0.881		1.03598	0.873573	0.918276	0.898755	1.06437	0.927873	1.18591	NodH		CTTGAAGAAGGCTCTCATATTCG	GTTCAGTTCGGACAAAGTTGG
MrN33_121	33	MrN33_31d05	0.509	0.932	0.933	1.012	1.818	1.888	0.882		1.13053	0.890693	1.08598	0.824734	1.06881	1.04102	1.07624	DNA polymerase IV		GACCTTGGCCAGGAACTTG	GATGAGGCATTTCTCGATCTTG
MrN33_125	34	MrN33_53c06	1.026	1.217	1.072	0.681	0.617	0.727	2.45		1.00069	1.04102	1.18263	0.872968	1.01677	1.05263	1.16716	argininosuccinate lyase		ATCATGCCGCAGAAGAAGAA	AACACCGATTCCTTGTCTTCC
	35	MrN33_60d02	0.742	0.976	1.36	1.261	1.826	1.286	1.644		1.09962	0.880259	0.900626	0.903127	0.898755	1.04754	1.12662	heat shock protein htrA like		CATGCACTTCTTTTGGTTGG	AGGCTGCCAAGCAGGATAC
MrN33_98	36	MrN33_02a12	2.592	0.648	0.584	0.536	1.072	1.086	4.24		1.00069	0.965267	0.924023	0.801625	1.0274	1.01607	1.07029	magnesium/cobalt transport protein		TCCTTGCTCATCTTGATCTGG	AGGTCGACCAAGGTTTCCA
MrN33_14	37	MrN33_47h11	0.277	0.879	0.821	0.841	0.468	0.368	0.417		0.850864	0.984866	0.950659	0.888843	0.940826	1.09429	0.780786	alanyl-tRNA synthetase		TTCTTCTCGATCTTGCCGATA	GGTCAAATCCAAGAATGTTCG
	38	MrN33_53h02	0.618	1.081	1.289	1.166	3.338	4.441	0.959		0.908148	1.09429	1.02385	1.03383	1.00069	1.15189	1.01255	probable dehydrogenase		ATCGCCGAGTATGTGATCAAG	ATAGAGACCGGAAGGCTGGA
	39	MrN33_53h02	0.577	0.953	1.178	1.082	1.967	1.774	0.855		0.908148	1.09429	1.02385	1.03383	1.00069	1.15189	1.01255	3-oxoacyl-(acyl carrier protein) synthase		TCTTCTGAGTGACCGTCTTGC	GTTATCGCGGCATTTCCTTAT
MrN33_192	40	MrN33_20c09	2.354	0.415	0.868	0.554	0.429	0.947	2.163		1.9711	0.876606	1.0403	0.827597	0.743807	0.922742	2.17347	hypothetical protein		AGACCACCATGTCCAACCTC	TTATACTCCGTGGCCAGTTTC
MrN33_189	41	MrN33_08d02	2.511	0.581	0.586	0.463	0.715	2.001	3.237		1.95477	0.942785	0.82302	0.777007	0.867539	1.25006	1.77276	periplasmic mannitol-binding protein		CTACCAGGCGCTGGAAAAG	TTCGCCTTGTTAAACATCAGG
	42	MrN33_21e09	2.638	0.652	0.527	0.458	0.43	0.493	4.659		1.94531	1.01677	0.911301	0.782412	0.997923	0.967276	2.27363	succinoglycan biosynthesis regulator		CATTTCATTTATCCCGACTGC	CGTATGTTGCTCCATCCCTAA
	43	MrN33_04d09	1.39	0.678	0.653	0.609	0.567	0.443	1.348		1.85446	0.946714	0.816203	0.849685	0.913198	0.625465	1.28076	cytochrome c oxidase subunit II	Most stable gene	CTTGTTCTGCTCGCCTACG	CAACTGAAACGAAGGGATGG
MrN33_185	44	MrN33_19h05	1.609	0.955	0.836	0.665	0.451	0.904	1.208		1.83401	0.967947	0.940174	0.803294	0.917004	0.982821	1.48041	hypothetical protein	Most stable gene	ACATGACGGGGGTGAAGTC	TTGCACCCACCAACAGTTC
	45	MrN33_39c02	1.21	0.587	0.745	0.658	1.03	0.998	1.394		1.63694	1.00139	1.06216	0.952638	0.800515	0.936921	1.94127	hypothetical protein		GTGATGATCTTCTGGCTCTCG	AACCCTCCATGGTCCTGTTC
MrN33_180	46	MrN33_18h10	1.557	0.251	0.209	0.272	0.209	1.306	1.932		1.87514	0.638164	0.437089	0.552865	0.552482	1.55509	1.49174	long-chain fatty acid transport protein		CAATAGCTTTCGCTGTCGTTC	CATCGACCTTTTGTTTGATCC
MrN33_45	47	MrN33_13a07	1.068	0.783	1.448	1.597	0.524	0.423	2.823		1.5305	1.14314	1.01396	0.903753	0.99103	0.615572	2.54735	Unknown		AAGCGCGGCACCTTATGTCA	TTCTCGAAAACCGTCGTACC
MrN33_49	48	MrN33_01b06	1.466	0.449	0.538	0.537	0.629	0.799	1.943		1.49796	0.823591	0.804408	1.03097	0.809442	0.850864	2.13613	hypothetical protein		GAAATACGGGTGTCTTGGTCA	GTGCGAAAACAAAACGTCATC
MrN33_25e12	49	MrN33_25e12	0.645	0.823	0.395	0.608	0.265	0.199	0.854		1.49589	0.620714	0.570777	0.53663	0.730016	0.603322	2.01112	phenylalanyl-tRNA synthetase subunit alpha		GCGCTCGAATATCTGAAGAAC	CATGTTCCAGACCCGATTG
MrN33_148	50	MrN33_33e08	3.299	0.709	0.528	0.377	0.499	1.131	2.964		1.60993	0.938221	0.918276	1.05117	0.721965	0.978063	1.98894	hypothetical protein		GGGACAACGACATGCATAAAG	ACGACTATGCCAAATTCCTCAC
MrN33_97	51	MrN33_48a08	0.149	8.851	8.196	6.268	10.738	0.253	0.195		0.767905	3.24226	4.00555	3.5603	3.77114	0.753667	0.83915	oxidoreductase		TCGGGTACACAATTTTCATAGG	GAACGACTATCGCGGCTTC
MrN33_195	52	MrN33_04e03	0.013	1.188	0.402	1.363	1.45	0.328	0.03		0.329192	1.28877	1.19086	1.38703	1.32593	0.593368	0.340329	hypothetical protein		CTATGACACCAAGACCAAGACG	GGGTCATACGACACTCCTGAA
	53	MrN33_49e02	0.497	0.329	0.314	0.363	3.301	11.05	0.698		0.245876	0.428688	0.207761	0.304814	0.668037	1.88949	0.234718	hypothetical protein		ATACCGCCTGACGGACATAG	ATGCCTGGGTCGAGGATAAG
MrN33_193	54	MrN33_38c11	0.891	0.572	0.614	0.563	0.998	2.554	0.564		1.39571	0.750019	0.630689	0.656561	1.07252	2.09652	0.82188	endo-1,3-1,4-beta-glycanase, C-terminal secretion	Most stable gene	AGCCACCCTTGAGAACGTC	CACCCCGATGAACTACACG
	References:
	1- Bustin SA, Benes V, Garson JA, Hellemans J, Huggett J, Kubista M, Mueller R, Nolan T, Pfaffl MW, Shipley GL, et al: The MIQE guidelines: minimum information for publication of quantitative real-time PCR experiments. Clin Chem 2009, 55:611-622.
	2- Pfaffl MW, Horgan GW, Dempfle L: Relative expression software tool (REST) for group-wise comparison and statistical analysis of relative expression results in real-time PCR. Nucleic Acids Res 2002, 30:e36.
	3- Schmittgen TD, Livak KJ: Analyzing real-time PCR data by the comparative CT method. Nat Protocols 2008, 3:1101-1108.
	4- Vandesompele J, De Preter K, Pattyn F, Poppe B, Van Roy N, De Paepe A, Speleman F: Accurate normalization of real-time quantitative RT-PCR data by geometric averaging of multiple internal control genes. Genome Biol 2002, 3:RESEARCH0034.
	Note: The log2-ratio < -1 or > 1 equals fold changes of < -2 or > 2. The expression ratio 1 equals a log2 ratio of 0.
