# Supplementary material for: Microarray transcriptional profiling of Arctic Mesorhizobium strain N33 at low temperature provides insights into cold adaption strategies
Source: BMC Genomics. 2015 May 15;16(1):383. doi: 10.1186/s12864-015-1611-4 (PMC4432818; doi:10.1186/s12864-015-1611-4)
Supplement: Supplementary file 6 — Description of the selected 52 genes that were differentially expressed in at least one data set (p < 0.005, ≥ ± 1.5 FC), which were used to create the heat maps (Fig. 4 ). The array expression data is the mean fold change ratio from all genomic clones belonging to a single contig. [file 12864_2015_1611_MOESM6_ESM.xlsx]

## Sheet: File 6
Additional file 6: Description of the selected 52 genes that were differentially expressed in at least one data set (p<0.005, ≥±1.5 FC), which were used to create the heat maps (Figure 4).
The array expression data is the mean fold change ratio from all genomic clones belonging to a single contig.
Verified by qRT-PCR	Clone / Contig ID	GT4_4C	T1_2min	T2_4min	T3_8min	T4_60min	T5_240min	GT10_10C	Clusters Orthologous Groups (COGs)	Gene Ontology (GO)	Functional Categories
	MrN33_124	-1.69	1.11	1.04	1.11	1.01	1.05	-1.85	Signal transduction mechanisms	Protein histidine kinase	T
	MrN33_168	-1.96	1	1.13	1.25	-1.1	-1.1	-1.82	Signal transduction mechanisms	Protein histidine kinase	T
	MrN33-29f04	-1.43	-1.06	1.07	-1.03	-1.14	1.17	-1.54	Signal transduction mechanisms	phosphorus-oxygen lyase activity	T
	MrN33_41	-1.52	-1.03	-1.08	-1.05	1.19	-1.33	-1.3	Energy production & conversion	Oxidoreductase activity	C
	MrN33_90	-1.82	1.36	1.19	1.16	1.22	-1.37	-1.52	Energy production & conversion	Oxidoreductase activity	C
	MrN33_69	-1.61	1.08	1.01	1.19	1.11	-1.37	-1.49	Energy production & conversion	NADH dehydrogenase (ubiquinone)	C
	MrN33_174	-1.16	1.52	1.33	-1.04	1.59	-1.39	-1.23	Energy production & conversion	Electron carrier heme binding	C
	MrN33_39c09	-1.52	-1.06	-1.1	-1.18	-1.08	1.64	-1.3	Energy production & conversion	Hydrolase activity	C
Yes	MrN33_175	1.99	1.05	-1.1	1	-1.03	-1.67	1.1	Energy production & conversion	Electron carrier, heme & iron binding	C
	MrN33_138	1.65	-1.03	-1.18	-1.1	-1.01	-1.32	1.36	Energy production & conversion	NADH dehydrogenase (quinone)	C
Yes	MrN33_63	1.03	1.76	1.63	1.79	1.14	-1.96	2.2	Carbohydrate transport & metabolism	ABC transporter periplasmic protein y4mI	G
Yes	MrN33_193	1.34	-1.3	-1.47	-1.41	1.02	1.88	-1.22	Carbohydrate transport & metabolism	Hydrolyzing O-glycosyl compounds	G
	MrN33_95	1.44	-1.06	-1.35	-1.16	-1.27	-1.02	1.62	Carbohydrate transport & metabolism	Fructose-bisphosphate aldolase	G
Yes	MrN33_189	1.88	-1.14	-1.28	-1.35	-1.25	1.31	1.75	Carbohydrate transport & metabolism	Outer membrane-bounded periplasmic	G
	MrN33_112	1.63	-1.28	-1.79	-1.59	-1.69	1.32	1.45	Carbohydrate transport & metabolism	Transporter activity	G
	MrN33_18b09	-2	1.13	1.11	1.25	-1.01	-1.3	-2	Amino acid transport & metabolism	Catalytic activity	E
	MrN33_166	1.01	-1.06	-1.1	-1.11	-1.05	1.78	-1.2	Amino acid transport & metabolism	Transporter activity	E
	MrN33_47	-2.13	1.25	1.27	1.42	1.08	1.04	-2.27	Amino acid transport & metabolism	Integral to membrane	E
	MrN33_52	-1.49	-1.2	-1.43	-1.23	-1.3	1.34	-1.75	Amino acid transport & metabolism	Transporter activity	E
	MrN33_64	1.2	-1.01	-1.32	-1.2	-1.3	-1.49	1.59	Amino acid transport & metabolism	Argininosuccinate synthase activity	E
	MrN33_162	2.11	1.07	1.01	1.01	-1.01	1.01	1.04	Amino acid transport & metabolism	Transporter activity	E
	MrN33_159	1.33	-1.1	-1.02	-1.1	-1.08	-1.1	1.5	Amino acid transport & metabolism	Arginase activity, metal ion binding	E
	MrN33_10	1.82	-1.28	-2	-1.52	-1.35	1.09	1.28	Amino acid transport & metabolism	Transporter activity	E
	MrN33_119	1.7	-1.25	-1.33	-1.35	-1.27	1.16	1.48	Amino acid transport & metabolism	Transporter activity	E
	MrN33_76	1.39	-1.49	-1.16	-1.39	-1.18	-1.15	1.99	Amino acid transport & metabolism	Transporter activity	E
Yes	MrN33_25e12	1.49	-1.61	-1.75	-1.89	-1.37	-1.67	2.01	Translation, ribosomal biogenesis	Phenylalanine-tRNA ligase activity	J
	MrN33_60	1.48	-1.28	-1.47	-1.47	-1.33	-1.11	1.5	Translation, ribosomal biogenesis	Structural constituent of ribosome	J
	MrN33_25	1.62	1.04	-1.03	1.03	-1.1	-1.12	1.43	Translation, ribosomal biogenesis	Leucine-tRNA ligase activity	J
Yes	MrN33_18	-1.15	-1.35	-1.35	-1.15	1.24	3.71	-1.2	Transcription	Nucleic acid binding	K
Yes	MrN33_45	1.2	1.41	1.21	1.15	1.02	-1.33	2.11	Transcription	DNA binding transcription factor activity	K
	MrN33_134	-1.18	1.06	1.16	1.39	1.27	1.32	-1.56	Protein turnover, chaperones	Protein dimerization	O
	MrN33_03d09	-2.13	-1.1	-1.32	-1.15	1.21	-1.61	-2.17	Cell envelope & outer membrane biogenesis	Nucleotidyltransferase activity	M
Yes	MrN33_19	-5.56	1.33	1.53	1.71	1.15	-1.01	-4.76	Cell envelope & outer membrane biogenesis	Lytic transglycosylase homolog	M
	MrN33_178	-1.59	1.06	-1.03	1.13	-1.02	-1.14	-1.61	Cell envelope & outer membrane biogenesis	Transferase activity	M
Yes	MrN33_180	1.87	-1.59	-2.33	-1.82	-1.82	1.55	1.49	Lipid metabolism	Long-chain fatty acid transport protein	I
Yes	MrN33_6	-1.35	1.25	1.81	1.66	1.24	-1.12	-1.35	DNA Replication, recombination, repair	Excinuclease ABC activity	L
	MrN33_191	-1.56	1.16	1.55	1.6	1.1	-1.19	-1.39	DNA Replication, recombination, repair	Helicase & excinuclease ABC activity	L
	MrN33_31	1.16	-1.35	-1.37	-1.35	-1.3	1.58	1.06	DNA Replication, recombination, repair	N-methyltransferase activity	L
	MrN33_105	-1.1	-1.45	-1.32	-1.43	-1.41	1.67	-1.04	Cell division, chromosome partitioning	Nucleoside-triphosphatase activity	D
	MrN33_43	1.46	-1.41	-1.79	-1.67	1.13	1.23	1.64	Nucleotide transport & metabolism	SAICAR synthase (purine synthesis)	F
	MrN33_79	1.63	-1.11	-1.14	-1.12	-1.37	-1.11	1.65	Coenzyme transport & metabolism	Mo-molybdopterin cofactor biosynthetic	H
	MrN33_51	-6.67	1.49	1.54	1.69	-1.14	-2.04	-5.56	Cell motility & secretion	Nucleoside-triphosphatase activity	N
	MrN33_26	-1.85	1.15	1.21	1.12	1.07	-1.67	-2.13	Cell motility & secretion	ATP binding	N
Yes	MrN33_108	-5.26	1.24	1.18	1.41	1.43	-1.82	-5.56	Cell motility & secretion	Protein secretion, type IV secretion	N
	MrN33_62	1.72	-1.12	-1.3	-1.33	-1.09	-1.2	1.85	Cell motility & secretion	Polyamine-transporting ATPase	N
	MrN33_40	1.66	-1.2	-1.43	-1.18	-1.33	-1.2	1.23	Cell motility & secretion	Sugar efflux transmembrane transporter	N
	MrN33_137	1.12	-1.59	-1.82	-1.85	-1.2	1.73	-1.09	Cell motility & secretion	Structural molecule activity	N
	MrN33_118	-1.59	-1.08	1.09	1.1	-1.08	-1.04	-1.67	Inorganic ion transport & metabolism	Potassium transporter	P
	MrN33_42b04	-1.14	-1.16	-1.15	-1.37	-1.04	-1.33	1.55	Secondary metabolites, transport & catabolism	ß-glucan-transporting ATPase activity	Q
	MrN33_169	-1.25	1.03	-1.15	1	1.05	1.87	-1.06	General function prediction only	Hydrolase activity	R
	MrN33_170	-2.33	-1.04	-1.16	1.03	1.17	-1.12	-2.44	General function prediction only	Electron carrier activity	R
	MrN33_129	1.46	-1.33	-1.72	-1.61	-1.54	-1.39	1.74	General function prediction only	Putative uncharacterized protein	R
